# Supplementary material for: [2-(2-Carboxy­phen­yl)benzoato]bis­(1,10-phenanthroline)zinc(II) 2-(2-carboxy­phen­yl)benzoate monohydrate
Source: Acta Crystallogr Sect E Struct Rep Online. 2008 Mar 7;64(Pt 4):m525–6. doi: 10.1107/S1600536808005862 (PMC2961034; doi:10.1107/S1600536808005862)
Supplement: Supplementary file 1 [file e-64-0m525-sup1.cif]

##############################################################################
###                                                                        ###
###        Electronic paper (Acta Crystallographica Section E)             ###
###                                                                        ###
##############################################################################
#                                                                            #
# This CIF contains the data in a paper accepted for publication in Acta     #
# Crystallographica Section E. It conforms to the requirements of Notes      #
# for Authors for Section E, and has been peer reviewed under the auspices   #
# of the IUCr Commission on Journals.                                        #
#                                                                            #
# Full details of the Crystallographic Information File format               #
# are given in the paper "The Crystallographic Information File (CIF):       #
# a New Standard Archive File for Crystallography" by S. R. Hall, F. H.      #
# Allen and I. D. Brown [Acta Cryst. (1991), A47, 655-685].                  #
#                                                                            #
# The current version of the core CIF dictionary is obtainable from          #
# ftp://ftp.iucr.org/pub/cif_core.dic. The current version number is 2.4.    #
#                                                                            #
# Software is freely available for graphical display of the structure(s) in  #
# this CIF.  For information consult the CIF home page http://www.iucr.org/  #
# cif/home.html                                                              #
#                                                                            #
# This file may be used for bona fide research purposes within the           #
# scientific community so long as proper attribution is given to the journal # 
# article from which it was obtained.                                        #
#                                                                            #
##############################################################################
                                             
data_I
_audit_creation_method     SHELXL-97
_chemical_name_systematic
;
[2-(2-Carboxyphenyl)benzoato]bis(1,10-phenanthroline)zinc(II)
2-(2-carboxyphenyl)benzoate monohydrate
;
_chemical_name_common     ?
_chemical_formula_moiety     'C38 H25 N4 O4 Zn +, C14 H9 O4 -, H2 O'
_chemical_formula_sum     'C52 H36 N4 O9 Zn'
_chemical_formula_iupac     '[Zn (C14 H9 O4) (C12 H8 N2)2] (C14 H9 O4), H2 O'
_chemical_formula_weight     926.24
_chemical_melting_point     ?
_symmetry_cell_setting     Triclinic
_symmetry_space_group_name_H-M     'P -1'
_symmetry_space_group_name_Hall     '-P 1'
loop_
    _symmetry_equiv_pos_as_xyz
    'x, y, z'
    '-x, -y, -z'
_cell_length_a     10.8208(11)
_cell_length_b     13.7475(14)
_cell_length_c     14.9231(16)
_cell_angle_alpha     77.824(2)
_cell_angle_beta     77.294(2)
_cell_angle_gamma     85.052(2)
_cell_volume     2115.0(4)
_cell_formula_units_Z     2
_cell_measurement_reflns_used     1630
_cell_measurement_theta_min     4.827
_cell_measurement_theta_max     40.236
_cell_measurement_temperature     298(2)
_exptl_crystal_description     Block
_exptl_crystal_colour     yellow
_exptl_crystal_size_max     0.456
_exptl_crystal_size_mid     0.282
_exptl_crystal_size_min     0.067
_exptl_crystal_density_diffrn     1.454
_exptl_crystal_density_meas     ?
_exptl_crystal_density_method     'not measured'
_exptl_crystal_F_000     956
_exptl_absorpt_coefficient_mu     0.648
_exptl_absorpt_correction_type     multi-scan
_exptl_absorpt_process_details     '(SADABS; Bruker, 1998)'
_exptl_absorpt_correction_T_min     0.800
_exptl_absorpt_correction_T_max     0.960
_exptl_special_details
;
;
_diffrn_ambient_temperature     298(2)
_diffrn_radiation_type     MoK\a
_diffrn_radiation_wavelength     0.71073
_diffrn_radiation_source     'fine-focus sealed tube'
_diffrn_radiation_monochromator     graphite
_diffrn_measurement_device_type     'Bruker SMART CCD area-detector'
_diffrn_measurement_method     '\f and \w'
_diffrn_detector_area_resol_mean     ?
_diffrn_reflns_number     13020
_diffrn_reflns_av_R_equivalents     0.1029
_diffrn_reflns_av_sigmaI/netI     0.1747
_diffrn_reflns_theta_min     1.52
_diffrn_reflns_theta_max     28.33
_diffrn_reflns_theta_full     25.00
_diffrn_measured_fraction_theta_max     0.891
_diffrn_measured_fraction_theta_full     0.990
_diffrn_reflns_limit_h_min     -11
_diffrn_reflns_limit_h_max     14
_diffrn_reflns_limit_k_min     -17
_diffrn_reflns_limit_k_max     17
_diffrn_reflns_limit_l_min     -16
_diffrn_reflns_limit_l_max     19
_diffrn_standards_number     0
_diffrn_standards_interval_count     .
_diffrn_standards_interval_time     .
_diffrn_standards_decay_%     ?
_refine_special_details
;
 Refinement of F^2^ against ALL reflections.  The weighted R-factor wR and
 goodness of fit S are based on F^2^, conventional R-factors R are based
 on F, with F set to zero for negative F^2^. The threshold expression of
 F^2^ > 2sigma(F^2^) is used only for calculating R-factors(gt) etc. and is
 not relevant to the choice of reflections for refinement.  R-factors based
 on F^2^ are statistically about twice as large as those based on F, and R-
 factors based on ALL data will be even larger.
;
_reflns_number_total     9403
_reflns_number_gt     4505
_reflns_threshold_expression     I>2\s(I)
_refine_ls_structure_factor_coef     Fsqd
_refine_ls_matrix_type     full
_refine_ls_R_factor_all     0.1260
_refine_ls_R_factor_gt     0.0630
_refine_ls_wR_factor_gt     0.1223
_refine_ls_wR_factor_ref     0.1443
_refine_ls_goodness_of_fit_ref     0.821
_refine_ls_restrained_S_all     0.821
_refine_ls_number_reflns     9403
_refine_ls_number_parameters     603
_refine_ls_number_restraints     3
_refine_ls_hydrogen_treatment     mixed
_refine_ls_weighting_scheme     calc
_refine_ls_weighting_details
                 'calc w=1/[\s^2^(Fo^2^)+(0.0297P)^2^] where P=(Fo^2^+2Fc^2^)/3'
_atom_sites_solution_hydrogens     geom
_atom_sites_solution_primary     direct
_atom_sites_solution_secondary     difmap
_refine_ls_shift/su_max     0.001
_refine_ls_shift/su_mean     0.000
_refine_diff_density_max     0.892
_refine_diff_density_min     -0.476
_refine_ls_extinction_method     none
_refine_ls_extinction_coef     ?
loop_
    _atom_type_symbol
    _atom_type_description
    _atom_type_scat_dispersion_real
    _atom_type_scat_dispersion_imag
    _atom_type_scat_source
    'C' 'C' 0.0033 0.0016
                         'International Tables Vol C Tables 4.2.6.8 and 6.1.1.4'
    'H' 'H' 0.0000 0.0000
                         'International Tables Vol C Tables 4.2.6.8 and 6.1.1.4'
    'N' 'N' 0.0061 0.0033
                         'International Tables Vol C Tables 4.2.6.8 and 6.1.1.4'
    'O' 'O' 0.0106 0.0060
                         'International Tables Vol C Tables 4.2.6.8 and 6.1.1.4'
    'Zn' 'Zn' 0.2839 1.4301
                         'International Tables Vol C Tables 4.2.6.8 and 6.1.1.4'
_computing_data_collection     'SMART (Bruker, 1998)'
_computing_cell_refinement     'SAINT (Bruker, 1998)'
_computing_data_reduction     'SAINT (Bruker, 1998)'
_computing_structure_solution     'SHELXS97 (Sheldrick, 2008)'
_computing_structure_refinement     'SHELXL97 (Sheldrick, 2008)'
_computing_molecular_graphics     'SHELXTL (Sheldrick, 2008)'
_computing_publication_material     'SHELXTL (Sheldrick, 2008)'
loop_
    _atom_site_type_symbol
    _atom_site_label
    _atom_site_fract_x
    _atom_site_fract_y
    _atom_site_fract_z
    _atom_site_U_iso_or_equiv
    _atom_site_adp_type
    _atom_site_calc_flag
    _atom_site_refinement_flags
    _atom_site_occupancy
    _atom_site_disorder_assembly
    _atom_site_disorder_group
    Zn Zn1 0.64423(5) 0.88673(4) 0.74002(3) 0.03550(16) Uani d . 1 . .
    O O1 0.7838(3) 1.0069(2) 0.64852(19) 0.0426(8) Uani d . 1 . .
    O O2 0.8139(3) 0.9051(2) 0.77676(18) 0.0405(7) Uani d . 1 . .
    O O3 0.7914(4) 1.2521(3) 0.7375(3) 0.0767(12) Uani d . 1 . .
    O O4 0.7058(4) 1.3718(3) 0.6419(3) 0.0865(13) Uani d . 1 . .
    H H4B 0.6644 1.3840 0.6916 0.130 Uiso calc R 1 . .
    N N1 0.5364(3) 0.8073(2) 0.8672(2) 0.0368(9) Uani d . 1 . .
    N N2 0.5425(3) 1.0045(2) 0.8031(2) 0.0355(8) Uani d . 1 . .
    N N3 0.5155(3) 0.9006(2) 0.6470(2) 0.0366(9) Uani d . 1 . .
    N N4 0.7090(3) 0.7673(2) 0.6686(2) 0.0369(9) Uani d . 1 . .
    C C1 0.4516(4) 0.8671(3) 0.9161(3) 0.0350(10) Uani d . 1 . .
    C C2 0.4569(4) 0.9721(3) 0.8828(3) 0.0339(10) Uani d . 1 . .
    C C3 0.5528(4) 1.1024(3) 0.7720(3) 0.0469(12) Uani d . 1 . .
    H H3 0.6133 1.1252 0.7185 0.056 Uiso calc R 1 . .
    C C4 0.4759(4) 1.1718(3) 0.8172(3) 0.0491(12) Uani d . 1 . .
    H H4A 0.4836 1.2396 0.7930 0.059 Uiso calc R 1 . .
    C C5 0.3890(4) 1.1393(3) 0.8973(3) 0.0483(12) Uani d . 1 . .
    H H5 0.3376 1.1850 0.9281 0.058 Uiso calc R 1 . .
    C C6 0.3773(4) 1.0374(3) 0.9329(3) 0.0384(11) Uani d . 1 . .
    C C7 0.2920(4) 0.9964(4) 1.0161(3) 0.0522(13) Uani d . 1 . .
    H H7 0.2391 1.0390 1.0499 0.063 Uiso calc R 1 . .
    C C8 0.2853(4) 0.8969(4) 1.0478(3) 0.0514(13) Uani d . 1 . .
    H H8A 0.2276 0.8727 1.1025 0.062 Uiso calc R 1 . .
    C C9 0.3653(4) 0.8282(3) 0.9989(3) 0.0428(11) Uani d . 1 . .
    C C10 0.3674(5) 0.7248(4) 1.0305(3) 0.0557(14) Uani d . 1 . .
    H H10 0.3105 0.6964 1.0841 0.067 Uiso calc R 1 . .
    C C11 0.4531(5) 0.6656(4) 0.9822(3) 0.0609(15) Uani d . 1 . .
    H H11 0.4568 0.5970 1.0035 0.073 Uiso calc R 1 . .
    C C12 0.5357(5) 0.7098(3) 0.9000(3) 0.0501(13) Uani d . 1 . .
    H H12 0.5927 0.6688 0.8670 0.060 Uiso calc R 1 . .
    C C13 0.5415(4) 0.8322(3) 0.5895(3) 0.0365(10) Uani d . 1 . .
    C C14 0.6448(4) 0.7631(3) 0.6003(3) 0.0374(11) Uani d . 1 . .
    C C15 0.8014(5) 0.6997(3) 0.6810(3) 0.0495(12) Uani d . 1 . .
    H H15 0.8443 0.7003 0.7285 0.059 Uiso calc R 1 . .
    C C16 0.8374(5) 0.6272(3) 0.6259(4) 0.0617(15) Uani d . 1 . .
    H H16 0.9042 0.5817 0.6360 0.074 Uiso calc R 1 . .
    C C17 0.7750(5) 0.6236(4) 0.5582(4) 0.0600(15) Uani d . 1 . .
    H H17 0.7984 0.5757 0.5213 0.072 Uiso calc R 1 . .
    C C18 0.6766(5) 0.6907(3) 0.5438(3) 0.0482(13) Uani d . 1 . .
    C C19 0.6023(5) 0.6905(4) 0.4744(3) 0.0641(16) Uani d . 1 . .
    H H19 0.6232 0.6450 0.4348 0.077 Uiso calc R 1 . .
    C C20 0.5024(6) 0.7560(4) 0.4665(3) 0.0661(16) Uani d . 1 . .
    H H20 0.4551 0.7532 0.4221 0.079 Uiso calc R 1 . .
    C C21 0.4670(5) 0.8289(4) 0.5235(3) 0.0464(12) Uani d . 1 . .
    C C22 0.3630(5) 0.8974(4) 0.5197(3) 0.0579(14) Uani d . 1 . .
    H H22 0.3120 0.8971 0.4771 0.070 Uiso calc R 1 . .
    C C23 0.3367(5) 0.9635(4) 0.5774(3) 0.0518(13) Uani d . 1 . .
    H H23 0.2673 1.0082 0.5757 0.062 Uiso calc R 1 . .
    C C24 0.4157(4) 0.9631(3) 0.6391(3) 0.0451(12) Uani d . 1 . .
    H H24 0.3976 1.0097 0.6777 0.054 Uiso calc R 1 . .
    C C25 0.8448(4) 0.9804(3) 0.7112(3) 0.0355(10) Uani d . 1 . .
    C C26 0.9559(4) 1.0368(3) 0.7160(3) 0.0335(10) Uani d . 1 . .
    C C27 1.0267(5) 0.9982(4) 0.7824(3) 0.0525(13) Uani d . 1 . .
    H H27 1.0055 0.9369 0.8210 0.063 Uiso calc R 1 . .
    C C28 1.1267(5) 1.0449(4) 0.7949(4) 0.0639(15) Uani d . 1 . .
    H H28 1.1724 1.0155 0.8403 0.077 Uiso calc R 1 . .
    C C29 1.1583(5) 1.1361(4) 0.7392(4) 0.0597(15) Uani d . 1 . .
    H H29 1.2254 1.1696 0.7464 0.072 Uiso calc R 1 . .
    C C30 1.0889(5) 1.1765(4) 0.6728(3) 0.0545(14) Uani d . 1 . .
    H H30 1.1105 1.2383 0.6355 0.065 Uiso calc R 1 . .
    C C31 0.9879(4) 1.1300(3) 0.6582(3) 0.0382(11) Uani d U 1 . .
    C C32 0.9304(4) 1.1779(3) 0.5740(3) 0.0467(12) Uani d U 1 . .
    C C33 0.9827(5) 1.1414(3) 0.4889(3) 0.0505(13) Uani d . 1 . .
    H H33 1.0407 1.0874 0.4896 0.061 Uiso calc R 1 . .
    C C34 0.9473(5) 1.1854(4) 0.4096(4) 0.0703(17) Uani d . 1 . .
    H H34 0.9760 1.1592 0.3558 0.084 Uiso calc R 1 . .
    C C35 0.8636(5) 1.2748(4) 0.4069(4) 0.0711(17) Uani d . 1 . .
    H H35 0.8431 1.3082 0.3507 0.085 Uiso calc R 1 . .
    C C36 0.8155(5) 1.3089(4) 0.4883(3) 0.0525(13) Uani d . 1 . .
    H H36 0.7614 1.3653 0.4875 0.063 Uiso calc R 1 . .
    C C37 0.8477(5) 1.2592(4) 0.5721(3) 0.0515(13) Uani d . 1 . .
    C C38 0.7835(5) 1.2933(4) 0.6589(4) 0.0517(13) Uani d . 1 . .
    O O5 0.5364(3) 0.4416(3) 0.7713(2) 0.0637(10) Uani d . 1 . .
    O O6 0.3732(3) 0.3897(2) 0.7279(2) 0.0534(9) Uani d . 1 . .
    O O7 -0.0451(4) 0.4415(3) 0.7539(3) 0.0927(13) Uani d . 1 . .
    O O8 0.1589(4) 0.4398(3) 0.6921(2) 0.0643(10) Uani d . 1 . .
    H H8B 0.2255 0.4224 0.7097 0.096 Uiso calc R 1 . .
    C C39 0.4238(5) 0.4485(3) 0.7635(3) 0.0440(12) Uani d . 1 . .
    C C40 0.3400(4) 0.5330(3) 0.7956(3) 0.0378(11) Uani d . 1 . .
    C C41 0.3802(4) 0.6285(3) 0.7610(3) 0.0513(13) Uani d . 1 . .
    H H41 0.4601 0.6381 0.7225 0.062 Uiso calc R 1 . .
    C C42 0.3053(5) 0.7102(3) 0.7819(3) 0.0567(14) Uani d . 1 . .
    H H42 0.3323 0.7743 0.7553 0.068 Uiso calc R 1 . .
    C C43 0.1916(5) 0.6958(3) 0.8416(3) 0.0568(14) Uani d . 1 . .
    H H43 0.1407 0.7501 0.8577 0.068 Uiso calc R 1 . .
    C C44 0.1511(4) 0.5996(3) 0.8790(3) 0.0496(13) Uani d . 1 . .
    H H44 0.0737 0.5904 0.9211 0.059 Uiso calc R 1 . .
    C C45 0.2223(4) 0.5183(3) 0.8554(3) 0.0352(10) Uani d . 1 . .
    C C46 0.1725(4) 0.4179(3) 0.8974(3) 0.0373(11) Uani d . 1 . .
    C C47 0.1929(4) 0.3696(3) 0.9849(3) 0.0471(12) Uani d . 1 . .
    H H47 0.2418 0.3994 1.0149 0.057 Uiso calc R 1 . .
    C C48 0.1422(5) 0.2782(4) 1.0288(3) 0.0571(14) Uani d . 1 . .
    H H48 0.1603 0.2451 1.0859 0.069 Uiso calc R 1 . .
    C C49 0.0635(5) 0.2368(4) 0.9855(4) 0.0640(16) Uani d . 1 . .
    H H49 0.0285 0.1757 1.0142 0.077 Uiso calc R 1 . .
    C C50 0.0370(4) 0.2852(3) 0.9012(4) 0.0541(14) Uani d . 1 . .
    H H50 -0.0188 0.2583 0.8746 0.065 Uiso calc R 1 . .
    C C51 0.0930(4) 0.3744(3) 0.8553(3) 0.0431(11) Uani d . 1 . .
    C C52 0.0630(6) 0.4223(4) 0.7638(4) 0.0559(13) Uani d . 1 . .
    O O9 0.7109(4) 0.5128(3) 0.8546(3) 0.0742(11) Uani d D 1 . .
    H H9A 0.652(4) 0.497(5) 0.830(4) 0.111 Uiso d D 1 . .
    H H9B 0.785(3) 0.495(5) 0.830(4) 0.111 Uiso d D 1 . .
loop_
    _atom_site_aniso_label
    _atom_site_aniso_U_11
    _atom_site_aniso_U_22
    _atom_site_aniso_U_33
    _atom_site_aniso_U_12
    _atom_site_aniso_U_13
    _atom_site_aniso_U_23
    Zn1 0.0397(3) 0.0354(3) 0.0325(3) -0.0046(2) -0.0036(2) -0.0120(2)
    O1 0.043(2) 0.0487(19) 0.0378(18) -0.0073(15) -0.0123(15) -0.0061(15)
    O2 0.0471(19) 0.0346(17) 0.0341(17) -0.0083(14) -0.0023(14) 0.0018(14)
    O3 0.098(3) 0.065(2) 0.056(2) 0.011(2) 0.004(2) -0.014(2)
    O4 0.099(3) 0.088(3) 0.070(3) 0.031(3) -0.016(2) -0.026(2)
    N1 0.049(2) 0.030(2) 0.033(2) -0.0050(17) -0.0075(17) -0.0103(16)
    N2 0.039(2) 0.033(2) 0.036(2) -0.0035(17) -0.0071(17) -0.0091(16)
    N3 0.040(2) 0.035(2) 0.033(2) -0.0099(18) -0.0012(17) -0.0070(16)
    N4 0.041(2) 0.034(2) 0.032(2) -0.0026(18) -0.0001(17) -0.0033(16)
    C1 0.037(3) 0.038(3) 0.033(2) -0.005(2) -0.012(2) -0.006(2)
    C2 0.034(3) 0.042(3) 0.030(2) -0.004(2) -0.0107(19) -0.011(2)
    C3 0.057(3) 0.037(3) 0.044(3) -0.005(2) -0.007(2) -0.007(2)
    C4 0.055(3) 0.031(2) 0.064(3) 0.004(2) -0.014(3) -0.015(2)
    C5 0.046(3) 0.048(3) 0.058(3) 0.010(2) -0.013(2) -0.027(3)
    C6 0.036(3) 0.046(3) 0.036(3) 0.000(2) -0.008(2) -0.016(2)
    C7 0.045(3) 0.068(4) 0.046(3) 0.004(3) -0.002(2) -0.027(3)
    C8 0.048(3) 0.072(4) 0.029(2) 0.003(3) 0.005(2) -0.013(2)
    C9 0.043(3) 0.052(3) 0.033(2) -0.011(2) -0.002(2) -0.009(2)
    C10 0.066(4) 0.053(3) 0.039(3) -0.014(3) 0.004(2) 0.000(2)
    C11 0.082(4) 0.040(3) 0.050(3) -0.011(3) 0.000(3) 0.002(2)
    C12 0.060(3) 0.042(3) 0.046(3) -0.005(3) -0.009(2) -0.006(2)
    C13 0.043(3) 0.035(2) 0.029(2) -0.013(2) -0.002(2) -0.0024(19)
    C14 0.042(3) 0.040(3) 0.028(2) -0.013(2) 0.003(2) -0.008(2)
    C15 0.057(3) 0.048(3) 0.037(3) 0.004(3) -0.003(2) -0.003(2)
    C16 0.065(4) 0.037(3) 0.065(4) 0.012(3) 0.010(3) -0.003(3)
    C17 0.076(4) 0.045(3) 0.054(3) -0.009(3) 0.014(3) -0.024(3)
    C18 0.056(3) 0.046(3) 0.041(3) -0.014(3) 0.008(2) -0.019(2)
    C19 0.080(4) 0.077(4) 0.041(3) -0.026(3) 0.003(3) -0.031(3)
    C20 0.074(4) 0.095(5) 0.038(3) -0.028(4) -0.009(3) -0.026(3)
    C21 0.053(3) 0.055(3) 0.031(3) -0.024(3) -0.009(2) 0.001(2)
    C22 0.060(4) 0.072(4) 0.043(3) -0.030(3) -0.022(3) 0.008(3)
    C23 0.049(3) 0.053(3) 0.052(3) -0.010(3) -0.016(3) 0.002(3)
    C24 0.041(3) 0.043(3) 0.051(3) -0.007(2) -0.008(2) -0.007(2)
    C25 0.031(3) 0.039(3) 0.039(3) 0.006(2) -0.004(2) -0.020(2)
    C26 0.031(3) 0.037(2) 0.033(2) 0.004(2) -0.0042(19) -0.012(2)
    C27 0.054(3) 0.055(3) 0.047(3) -0.005(3) -0.012(3) -0.006(2)
    C28 0.055(4) 0.080(4) 0.064(4) -0.013(3) -0.026(3) -0.015(3)
    C29 0.038(3) 0.084(4) 0.067(4) -0.015(3) -0.006(3) -0.035(3)
    C30 0.050(3) 0.058(3) 0.059(3) -0.016(3) -0.003(3) -0.021(3)
    C31 0.032(3) 0.046(3) 0.038(2) -0.004(2) -0.002(2) -0.017(2)
    C32 0.034(3) 0.035(3) 0.067(3) -0.013(2) 0.003(2) -0.012(2)
    C33 0.064(4) 0.049(3) 0.034(3) -0.013(3) 0.005(2) -0.008(2)
    C34 0.056(4) 0.098(5) 0.051(4) -0.003(3) 0.008(3) -0.022(3)
    C35 0.074(4) 0.090(5) 0.050(3) -0.019(4) -0.013(3) -0.007(3)
    C36 0.057(3) 0.063(3) 0.037(3) -0.014(3) -0.009(2) -0.003(2)
    C37 0.049(3) 0.053(3) 0.051(3) -0.018(3) 0.007(2) -0.019(3)
    C38 0.063(4) 0.052(3) 0.042(3) -0.013(3) 0.000(3) -0.019(3)
    O5 0.039(2) 0.078(3) 0.076(2) 0.0133(19) -0.0019(18) -0.038(2)
    O6 0.065(2) 0.0467(19) 0.050(2) 0.0005(17) -0.0018(17) -0.0241(16)
    O7 0.067(3) 0.101(3) 0.114(4) 0.006(3) -0.042(3) -0.009(3)
    O8 0.076(3) 0.073(3) 0.048(2) -0.005(2) -0.021(2) -0.0099(18)
    C39 0.046(3) 0.044(3) 0.036(3) 0.002(2) 0.005(2) -0.009(2)
    C40 0.042(3) 0.034(2) 0.035(2) -0.003(2) 0.001(2) -0.010(2)
    C41 0.047(3) 0.048(3) 0.052(3) -0.009(3) 0.009(2) -0.011(2)
    C42 0.064(4) 0.034(3) 0.062(3) -0.010(3) 0.008(3) -0.007(2)
    C43 0.058(4) 0.034(3) 0.072(4) 0.005(2) 0.006(3) -0.018(2)
    C44 0.045(3) 0.039(3) 0.053(3) 0.001(2) 0.015(2) -0.010(2)
    C45 0.033(3) 0.034(2) 0.038(2) -0.001(2) -0.002(2) -0.0104(19)
    C46 0.036(3) 0.034(2) 0.037(3) 0.001(2) 0.004(2) -0.008(2)
    C47 0.046(3) 0.048(3) 0.040(3) 0.004(2) 0.005(2) -0.009(2)
    C48 0.058(4) 0.054(3) 0.044(3) 0.012(3) 0.012(3) -0.004(3)
    C49 0.071(4) 0.035(3) 0.065(4) -0.001(3) 0.025(3) -0.002(3)
    C50 0.048(3) 0.039(3) 0.073(4) -0.010(2) 0.002(3) -0.018(3)
    C51 0.044(3) 0.032(2) 0.049(3) -0.002(2) 0.000(2) -0.009(2)
    C52 0.060(4) 0.045(3) 0.066(4) 0.002(3) -0.023(3) -0.010(3)
    O9 0.089(3) 0.065(3) 0.071(3) -0.009(3) -0.008(2) -0.024(2)
_geom_special_details
;
 All esds (except the esd in the dihedral angle between two l.s. planes)
 are estimated using the full covariance matrix.  The cell esds are taken
 into account individually in the estimation of esds in distances, angles
 and torsion angles; correlations between esds in cell parameters are only
 used when they are defined by crystal symmetry.  An approximate (isotropic)
 treatment of cell esds is used for estimating esds involving l.s. planes.
;
loop_
    _geom_bond_atom_site_label_1
    _geom_bond_atom_site_label_2
    _geom_bond_site_symmetry_2
    _geom_bond_distance
    _geom_bond_publ_flag
    Zn1 O2 . 2.078(3) yes
    Zn1 N1 . 2.128(3) yes
    Zn1 N4 . 2.130(3) yes
    Zn1 N3 . 2.145(4) yes
    Zn1 N2 . 2.145(3) yes
    Zn1 O1 . 2.334(3) yes
    Zn1 C25 . 2.528(4) ?
    O1 C25 . 1.237(5) ?
    O2 C25 . 1.276(5) ?
    O3 C38 . 1.207(5) ?
    O4 C38 . 1.326(6) ?
    O4 H4B . 0.82 ?
    N1 C12 . 1.327(5) ?
    N1 C1 . 1.370(5) ?
    N2 C3 . 1.333(5) ?
    N2 C2 . 1.355(5) ?
    N3 C24 . 1.331(5) ?
    N3 C13 . 1.373(5) ?
    N4 C15 . 1.321(5) ?
    N4 C14 . 1.366(5) ?
    C1 C9 . 1.409(5) ?
    C1 C2 . 1.426(5) ?
    C2 C6 . 1.405(5) ?
    C3 C4 . 1.394(6) ?
    C3 H3 . 0.93 ?
    C4 C5 . 1.366(6) ?
    C4 H4A . 0.93 ?
    C5 C6 . 1.394(6) ?
    C5 H5 . 0.93 ?
    C6 C7 . 1.415(5) ?
    C7 C8 . 1.353(6) ?
    C7 H7 . 0.93 ?
    C8 C9 . 1.430(6) ?
    C8 H8A . 0.93 ?
    C9 C10 . 1.400(6) ?
    C10 C11 . 1.365(6) ?
    C10 H10 . 0.93 ?
    C11 C12 . 1.403(6) ?
    C11 H11 . 0.93 ?
    C12 H12 . 0.93 ?
    C13 C21 . 1.414(6) ?
    C13 C14 . 1.418(6) ?
    C14 C18 . 1.410(6) ?
    C15 C16 . 1.401(6) ?
    C15 H15 . 0.93 ?
    C16 C17 . 1.343(7) ?
    C16 H16 . 0.93 ?
    C17 C18 . 1.370(7) ?
    C17 H17 . 0.93 ?
    C18 C19 . 1.444(7) ?
    C19 C20 . 1.356(7) ?
    C19 H19 . 0.93 ?
    C20 C21 . 1.423(6) ?
    C20 H20 . 0.93 ?
    C21 C22 . 1.406(7) ?
    C22 C23 . 1.351(6) ?
    C22 H22 . 0.93 ?
    C23 C24 . 1.387(6) ?
    C23 H23 . 0.93 ?
    C24 H24 . 0.93 ?
    C25 C26 . 1.507(5) ?
    C26 C27 . 1.375(6) ?
    C26 C31 . 1.409(6) ?
    C27 C28 . 1.371(6) ?
    C27 H27 . 0.93 ?
    C28 C29 . 1.374(7) ?
    C28 H28 . 0.93 ?
    C29 C30 . 1.370(6) ?
    C29 H29 . 0.93 ?
    C30 C31 . 1.391(6) ?
    C30 H30 . 0.93 ?
    C31 C32 . 1.525(6) ?
    C32 C37 . 1.369(6) ?
    C32 C33 . 1.446(6) ?
    C33 C34 . 1.331(6) ?
    C33 H33 . 0.93 ?
    C34 C35 . 1.462(7) ?
    C34 H34 . 0.93 ?
    C35 C36 . 1.374(6) ?
    C35 H35 . 0.93 ?
    C36 C37 . 1.394(6) ?
    C36 H36 . 0.93 ?
    C37 C38 . 1.478(6) ?
    O5 C39 . 1.243(5) ?
    O6 C39 . 1.274(5) ?
    O7 C52 . 1.211(6) ?
    O8 C52 . 1.314(6) ?
    O8 H8B . 0.82 ?
    C39 C40 . 1.503(6) ?
    C40 C41 . 1.376(6) ?
    C40 C45 . 1.389(5) ?
    C41 C42 . 1.377(6) ?
    C41 H41 . 0.93 ?
    C42 C43 . 1.353(6) ?
    C42 H42 . 0.93 ?
    C43 C44 . 1.390(6) ?
    C43 H43 . 0.93 ?
    C44 C45 . 1.365(5) ?
    C44 H44 . 0.93 ?
    C45 C46 . 1.484(5) ?
    C46 C47 . 1.390(6) ?
    C46 C51 . 1.407(6) ?
    C47 C48 . 1.387(6) ?
    C47 H47 . 0.93 ?
    C48 C49 . 1.395(7) ?
    C48 H48 . 0.93 ?
    C49 C50 . 1.371(7) ?
    C49 H49 . 0.93 ?
    C50 C51 . 1.389(6) ?
    C50 H50 . 0.93 ?
    C51 C52 . 1.477(6) ?
    O9 H9A . 0.87(5) ?
    O9 H9B . 0.84(2) ?
loop_
    _geom_angle_atom_site_label_1
    _geom_angle_atom_site_label_2
    _geom_angle_atom_site_label_3
    _geom_angle_site_symmetry_1
    _geom_angle_site_symmetry_3
    _geom_angle
    _geom_angle_publ_flag
    O2 Zn1 N1 . . 102.73(12) yes
    O2 Zn1 N4 . . 97.11(12) yes
    N1 Zn1 N4 . . 100.12(12) yes
    O2 Zn1 N3 . . 155.43(11) yes
    N1 Zn1 N3 . . 101.83(13) yes
    N4 Zn1 N3 . . 77.99(14) yes
    O2 Zn1 N2 . . 94.88(12) yes
    N1 Zn1 N2 . . 77.67(12) yes
    N4 Zn1 N2 . . 167.99(13) yes
    N3 Zn1 N2 . . 90.84(13) yes
    O2 Zn1 O1 . . 59.17(10) yes
    N1 Zn1 O1 . . 155.22(11) yes
    N4 Zn1 O1 . . 98.98(11) yes
    N3 Zn1 O1 . . 97.46(11) yes
    N2 Zn1 O1 . . 86.71(11) yes
    O2 Zn1 C25 . . 30.21(12) ?
    N1 Zn1 C25 . . 129.98(14) ?
    N4 Zn1 C25 . . 101.56(13) ?
    N3 Zn1 C25 . . 126.52(13) ?
    N2 Zn1 C25 . . 88.57(12) ?
    O1 Zn1 C25 . . 29.12(11) ?
    C25 O1 Zn1 . . 84.2(2) ?
    C25 O2 Zn1 . . 94.8(3) ?
    C38 O4 H4B . . 109.5 ?
    C12 N1 C1 . . 118.0(4) ?
    C12 N1 Zn1 . . 128.5(3) ?
    C1 N1 Zn1 . . 113.3(3) ?
    C3 N2 C2 . . 118.5(4) ?
    C3 N2 Zn1 . . 127.8(3) ?
    C2 N2 Zn1 . . 113.7(3) ?
    C24 N3 C13 . . 117.3(4) ?
    C24 N3 Zn1 . . 129.6(3) ?
    C13 N3 Zn1 . . 113.1(3) ?
    C15 N4 C14 . . 117.6(4) ?
    C15 N4 Zn1 . . 129.0(3) ?
    C14 N4 Zn1 . . 113.5(3) ?
    N1 C1 C9 . . 122.2(4) ?
    N1 C1 C2 . . 117.6(4) ?
    C9 C1 C2 . . 120.1(4) ?
    N2 C2 C6 . . 122.6(4) ?
    N2 C2 C1 . . 117.1(4) ?
    C6 C2 C1 . . 120.3(4) ?
    N2 C3 C4 . . 122.2(4) ?
    N2 C3 H3 . . 118.9 ?
    C4 C3 H3 . . 118.9 ?
    C5 C4 C3 . . 119.4(4) ?
    C5 C4 H4A . . 120.3 ?
    C3 C4 H4A . . 120.3 ?
    C4 C5 C6 . . 120.0(4) ?
    C4 C5 H5 . . 120.0 ?
    C6 C5 H5 . . 120.0 ?
    C5 C6 C2 . . 117.3(4) ?
    C5 C6 C7 . . 124.3(4) ?
    C2 C6 C7 . . 118.4(4) ?
    C8 C7 C6 . . 121.8(4) ?
    C8 C7 H7 . . 119.1 ?
    C6 C7 H7 . . 119.1 ?
    C7 C8 C9 . . 121.3(4) ?
    C7 C8 H8A . . 119.3 ?
    C9 C8 H8A . . 119.3 ?
    C10 C9 C1 . . 117.8(4) ?
    C10 C9 C8 . . 124.1(4) ?
    C1 C9 C8 . . 118.0(4) ?
    C11 C10 C9 . . 119.8(4) ?
    C11 C10 H10 . . 120.1 ?
    C9 C10 H10 . . 120.1 ?
    C10 C11 C12 . . 119.1(5) ?
    C10 C11 H11 . . 120.5 ?
    C12 C11 H11 . . 120.5 ?
    N1 C12 C11 . . 123.1(4) ?
    N1 C12 H12 . . 118.5 ?
    C11 C12 H12 . . 118.5 ?
    N3 C13 C21 . . 121.7(4) ?
    N3 C13 C14 . . 117.4(4) ?
    C21 C13 C14 . . 120.9(4) ?
    N4 C14 C18 . . 121.7(4) ?
    N4 C14 C13 . . 117.9(4) ?
    C18 C14 C13 . . 120.4(4) ?
    N4 C15 C16 . . 122.8(5) ?
    N4 C15 H15 . . 118.6 ?
    C16 C15 H15 . . 118.6 ?
    C17 C16 C15 . . 119.6(5) ?
    C17 C16 H16 . . 120.2 ?
    C15 C16 H16 . . 120.2 ?
    C16 C17 C18 . . 119.9(5) ?
    C16 C17 H17 . . 120.1 ?
    C18 C17 H17 . . 120.1 ?
    C17 C18 C14 . . 118.5(5) ?
    C17 C18 C19 . . 123.5(5) ?
    C14 C18 C19 . . 118.0(5) ?
    C20 C19 C18 . . 120.6(5) ?
    C20 C19 H19 . . 119.7 ?
    C18 C19 H19 . . 119.7 ?
    C19 C20 C21 . . 122.5(5) ?
    C19 C20 H20 . . 118.7 ?
    C21 C20 H20 . . 118.7 ?
    C22 C21 C13 . . 117.5(4) ?
    C22 C21 C20 . . 125.0(5) ?
    C13 C21 C20 . . 117.5(5) ?
    C23 C22 C21 . . 120.6(5) ?
    C23 C22 H22 . . 119.7 ?
    C21 C22 H22 . . 119.7 ?
    C22 C23 C24 . . 118.4(5) ?
    C22 C23 H23 . . 120.8 ?
    C24 C23 H23 . . 120.8 ?
    N3 C24 C23 . . 124.5(4) ?
    N3 C24 H24 . . 117.8 ?
    C23 C24 H24 . . 117.8 ?
    O1 C25 O2 . . 121.2(4) ?
    O1 C25 C26 . . 122.0(4) ?
    O2 C25 C26 . . 116.7(4) ?
    O1 C25 Zn1 . . 66.7(2) ?
    O2 C25 Zn1 . . 55.0(2) ?
    C26 C25 Zn1 . . 167.7(3) ?
    C27 C26 C31 . . 117.9(4) ?
    C27 C26 C25 . . 119.0(4) ?
    C31 C26 C25 . . 123.1(4) ?
    C28 C27 C26 . . 123.7(5) ?
    C28 C27 H27 . . 118.1 ?
    C26 C27 H27 . . 118.1 ?
    C27 C28 C29 . . 118.9(5) ?
    C27 C28 H28 . . 120.6 ?
    C29 C28 H28 . . 120.6 ?
    C30 C29 C28 . . 118.6(5) ?
    C30 C29 H29 . . 120.7 ?
    C28 C29 H29 . . 120.7 ?
    C29 C30 C31 . . 123.6(5) ?
    C29 C30 H30 . . 118.2 ?
    C31 C30 H30 . . 118.2 ?
    C30 C31 C26 . . 117.4(4) ?
    C30 C31 C32 . . 117.4(4) ?
    C26 C31 C32 . . 124.8(4) ?
    C37 C32 C33 . . 120.0(5) ?
    C37 C32 C31 . . 124.1(4) ?
    C33 C32 C31 . . 115.4(4) ?
    C34 C33 C32 . . 119.6(5) ?
    C34 C33 H33 . . 120.2 ?
    C32 C33 H33 . . 120.2 ?
    C33 C34 C35 . . 120.2(5) ?
    C33 C34 H34 . . 119.9 ?
    C35 C34 H34 . . 119.9 ?
    C36 C35 C34 . . 119.2(5) ?
    C36 C35 H35 . . 120.4 ?
    C34 C35 H35 . . 120.4 ?
    C35 C36 C37 . . 120.2(5) ?
    C35 C36 H36 . . 119.9 ?
    C37 C36 H36 . . 119.9 ?
    C32 C37 C36 . . 120.7(4) ?
    C32 C37 C38 . . 121.5(5) ?
    C36 C37 C38 . . 117.7(5) ?
    O3 C38 O4 . . 122.4(5) ?
    O3 C38 C37 . . 125.5(5) ?
    O4 C38 C37 . . 111.9(5) ?
    C52 O8 H8B . . 109.5 ?
    O5 C39 O6 . . 124.5(4) ?
    O5 C39 C40 . . 119.0(4) ?
    O6 C39 C40 . . 116.4(4) ?
    C41 C40 C45 . . 119.1(4) ?
    C41 C40 C39 . . 118.3(4) ?
    C45 C40 C39 . . 122.5(4) ?
    C40 C41 C42 . . 121.8(4) ?
    C40 C41 H41 . . 119.1 ?
    C42 C41 H41 . . 119.1 ?
    C43 C42 C41 . . 118.9(4) ?
    C43 C42 H42 . . 120.5 ?
    C41 C42 H42 . . 120.5 ?
    C42 C43 C44 . . 119.9(4) ?
    C42 C43 H43 . . 120.0 ?
    C44 C43 H43 . . 120.0 ?
    C45 C44 C43 . . 121.5(4) ?
    C45 C44 H44 . . 119.2 ?
    C43 C44 H44 . . 119.2 ?
    C44 C45 C40 . . 118.6(4) ?
    C44 C45 C46 . . 118.6(4) ?
    C40 C45 C46 . . 122.8(4) ?
    C47 C46 C51 . . 118.4(4) ?
    C47 C46 C45 . . 119.9(4) ?
    C51 C46 C45 . . 121.3(4) ?
    C48 C47 C46 . . 121.7(5) ?
    C48 C47 H47 . . 119.2 ?
    C46 C47 H47 . . 119.2 ?
    C47 C48 C49 . . 118.6(5) ?
    C47 C48 H48 . . 120.7 ?
    C49 C48 H48 . . 120.7 ?
    C50 C49 C48 . . 120.8(5) ?
    C50 C49 H49 . . 119.6 ?
    C48 C49 H49 . . 119.6 ?
    C49 C50 C51 . . 120.3(5) ?
    C49 C50 H50 . . 119.8 ?
    C51 C50 H50 . . 119.8 ?
    C50 C51 C46 . . 120.0(5) ?
    C50 C51 C52 . . 118.0(5) ?
    C46 C51 C52 . . 121.9(4) ?
    O7 C52 O8 . . 121.0(5) ?
    O7 C52 C51 . . 121.9(5) ?
    O8 C52 C51 . . 117.0(5) ?
    H9A O9 H9B . . 115(6) ?
loop_
    _geom_hbond_atom_site_label_D
    _geom_hbond_atom_site_label_H
    _geom_hbond_atom_site_label_A
    _geom_hbond_site_symmetry_A
    _geom_hbond_distance_DH
    _geom_hbond_distance_HA
    _geom_hbond_distance_DA
    _geom_hbond_angle_DHA
    O9 H9B O7 1_655 0.84(4) 2.10(5) 2.936(6) 171(6)
    O4 H4B O5 1_565 0.82 1.86 2.633(5) 158
    O9 H9A O5 . 0.87(5) 1.96(6) 2.817(6) 171(7)
    O8 H8B O6 . 0.82 1.69 2.500(5) 171
    C3 H3 O1 . 0.93 2.55 3.130(5) 121
    C4 H4A O6 1_565 0.93 2.42 3.221(5) 144
    C12 H12 O9 . 0.93 2.42 3.273(6) 152
    C16 H16 O7 1_655 0.93 2.43 3.199(7) 139
    C19 H19 O6 2_666 0.93 2.56 3.377(5) 146
    C22 H22 O1 2_676 0.93 2.43 3.249(6) 147
data_global
_journal_date_recd_electronic     2008-01-29
_journal_date_accepted     2008-03-03
_journal_name_full     'Acta Crystallographica, Section E'
_journal_year     2008
_journal_volume     64
_journal_issue      4
_journal_page_first     m525
_journal_page_last     m526
_journal_paper_category     QM
_journal_coeditor_code     CI2560
_publ_contact_author_name     'Professor S. P. Yang'
_publ_contact_author_address
;
      School of Chemistry
      Shanghai Normal University
      Shanghai, 200234
      P. R. China
;
_publ_contact_author_email     shipingy@shnu.edu.cn
_publ_contact_author_fax     '86-21-64322511'
_publ_contact_author_phone     '86-21-64322343'
_publ_section_title
;
[2-(2-Carboxyphenyl)benzoato]bis(1,10-phenanthroline)zinc(II)
2-(2-carboxyphenyl)benzoate monohydrate
;
loop_
    _publ_author_name
    _publ_author_address
    'Huang, Wei-Wei'
;
School of Chemistry
Shanghai Normal University
Shanghai 200234
People's Republic of China
;
    'Yang, Shi-Ping'
;
School of Chemistry
Shanghai Normal University
Shanghai 200234
People's Republic of China
;
