# Supplementary material for: [2-(2-Carboxy­phen­yl)benzoato]bis­(1,10-phenanthroline)zinc(II) 2-(2-carboxy­phen­yl)benzoate monohydrate
Source: Acta Crystallogr Sect E Struct Rep Online. 2008 Mar 7;64(Pt 4):m525–6. doi: 10.1107/S1600536808005862 (PMC2961034; doi:10.1107/S1600536808005862)
Supplement: Supplementary file 2 [file e-64-0m525-Isup2.hkl]

# 
# h,k,l, Fc-squared, Fo-squared, sigma(Fo-squared) and status flag 
# 
data_I
_shelx_title ' CI2560         P-1          R = 0.06' 
_shelx_refln_list_code          4 
_shelx_F_calc_maximum      239.97 
_exptl_crystal_F_000       956.00 
_reflns_d_resolution_high  0.7489 
 
loop_ 
 _symmetry_equiv_pos_as_xyz 
 'x, y, z' 
 '-x, -y, -z' 
 
_cell_length_a    10.8208 
_cell_length_b    13.7475 
_cell_length_c    14.9231 
_cell_angle_alpha  77.824 
_cell_angle_beta   77.294 
_cell_angle_gamma  85.052 
 
_shelx_F_squared_multiplier     1.000 
 
loop_ 
 _refln_index_h 
 _refln_index_k 
 _refln_index_l 
 _refln_F_squared_calc 
 _refln_F_squared_meas 
 _refln_F_squared_sigma 
 _refln_observed_status 
   2   0   0      104.19       41.58     10.83 o 
   3   0   0      368.81      350.50     31.80 o 
   4   0   0     1264.74     1355.78    126.50 o 
   5   0   0     1098.07      817.86    118.11 o 
   6   0   0     4491.66     4129.49    424.06 o 
   7   0   0     1431.28     1514.90    172.98 o 
   8   0   0       65.38       78.73     26.62 o 
   9   0   0       11.46       37.39     32.85 o 
  10   0   0      694.67      756.91    120.21 o 
  11   0   0      411.74      340.01     92.25 o 
  13   0   0       19.75       -6.64     53.47 o 
 -14   1   0        5.40        3.49     44.38 o 
 -13   1   0        0.88       13.28     51.72 o 
 -11   1   0       77.93      103.79     59.06 o 
 -10   1   0      516.80      698.55    118.46 o 
  -9   1   0      280.09      236.23     66.74 o 
  -8   1   0        2.51       -4.37     16.15 o 
  -7   1   0      287.22      311.41     45.94 o 
  -6   1   0      874.74      774.73     73.38 o 
  -5   1   0      767.94      818.41     68.84 o 
  -4   1   0        6.83        3.49     11.88 o 
  -3   1   0     6165.15     6130.74    151.66 o 
  -2   1   0     3185.93     3366.95     96.80 o 
  -1   1   0     1031.79      804.08     38.09 o 
   0   1   0     6440.20     4468.41     75.48 o 
   1   1   0     8861.31     8986.09    131.39 o 
   2   1   0     7812.24     8258.10    712.00 o 
   3   1   0       60.31       70.58     12.25 o 
   4   1   0       85.20       79.89     16.37 o 
   5   1   0     1452.59     1407.44     94.70 o 
   6   1   0      141.97      172.99     28.86 o 
   7   1   0      203.09      227.15     35.60 o 
   8   1   0      950.21      958.89    101.69 o 
   9   1   0        0.79       19.22     30.05 o 
  10   1   0       11.17        3.15     31.80 o 
  13   1   0       12.45        7.34     51.72 o 
 -13   2   0       14.62       25.16     59.41 o 
 -11   2   0        5.28       -3.84     36.34 o 
 -10   2   0      335.09      341.06     84.92 o 
  -9   2   0      675.71      679.98     80.20 o 
  -8   2   0      521.81      726.16     99.94 o 
  -7   2   0      155.69      187.65     56.96 o 
  -6   2   0       19.25       42.28     27.61 o 
  -5   2   0      978.07      918.35     78.63 o 
  -4   2   0       34.63       56.26     25.16 o 
  -3   2   0      567.47      564.71     52.42 o 
  -2   2   0     3121.63     2998.63    105.53 o 
  -1   2   0      199.62      268.35     36.52 o 
   0   2   0      178.29      131.77      8.36 o 
   1   2   0     1267.77     1222.19     92.60 o 
   2   2   0     1098.78      985.32     47.70 o 
   3   2   0      790.61      861.93     69.19 o 
   4   2   0        5.57       45.69     15.03 o 
   5   2   0     3858.00     4165.52    435.76 o 
   6   2   0      104.89      111.99     22.56 o 
   7   2   0       22.95       52.77     33.90 o 
   8   2   0      493.08      559.47     91.56 o 
   9   2   0      248.20      248.46     67.09 o 
  10   2   0       19.79       16.07     34.25 o 
  12   2   0       11.06      -17.82     41.93 o 
  13   2   0        4.03       41.58     58.36 o 
 -11   3   0      293.09      361.33     93.65 o 
 -10   3   0        0.81       18.17     31.80 o 
  -9   3   0        1.94       -9.78     27.26 o 
  -8   3   0      475.07      726.85    107.28 o 
  -7   3   0       38.90       32.50     29.70 o 
  -6   3   0     1487.74     1357.96    110.78 o 
  -5   3   0     2576.22     2818.31    146.42 o 
  -4   3   0     1463.06     1502.63     99.94 o 
  -3   3   0     2825.41     2670.49    121.96 o 
  -2   3   0      703.42      777.79     79.50 o 
  -1   3   0     9728.77    10367.80   1372.46 o 
   0   3   0      515.14      464.72     33.53 o 
   1   3   0     1861.44     1543.84    352.25 o 
   2   3   0    13259.58    14529.41    674.44 o 
   3   3   0      944.25     1119.60     97.67 o 
   4   3   0      821.82      867.32     97.15 o 
   5   3   0    10675.61    11883.48    873.27 o 
   6   3   0     2262.71     2183.18    102.04 o 
   7   3   0      940.76     1006.76     98.20 o 
   8   3   0        0.77      -11.53     31.45 o 
   9   3   0       39.35       22.71     31.45 o 
  10   3   0      613.78      574.84    106.23 o 
  11   3   0       23.01       87.01     68.14 o 
  12   3   0       80.27       78.28     66.05 o 
  13   3   0        1.00       11.53     56.61 o 
 -11   4   0      377.28      532.91    118.11 o 
 -10   4   0       42.76       53.12     44.38 o 
  -9   4   0      258.41      326.74     85.27 o 
  -8   4   0      516.29      569.60    102.74 o 
  -7   4   0      488.17      551.43     97.50 o 
  -6   4   0        1.78       27.96     32.15 o 
  -5   4   0      890.91      897.74     90.86 o 
  -4   4   0     4562.45     4735.74    189.40 o 
  -3   4   0      413.37      327.43     59.06 o 
  -2   4   0      282.87      320.74     35.83 o 
  -1   4   0      194.12      199.04     27.80 o 
   0   4   0      541.98      594.38     45.15 o 
   1   4   0     3762.21     4045.23    137.68 o 
   2   4   0      442.90      523.98     40.57 o 
   3   4   0     2277.00     2225.57     55.28 o 
   4   4   0      472.28      474.04     24.88 o 
   5   4   0       74.58       80.28     12.56 o 
   6   4   0     1619.69     1540.37    116.37 o 
   7   4   0      756.99      727.55     87.36 o 
   8   4   0      130.50      136.29     55.91 o 
   9   4   0      183.58      103.09     52.07 o 
  10   4   0       58.66       59.94     35.44 o 
  11   4   0      533.49      554.23    131.04 o 
  12   4   0        9.62       30.40     48.57 o 
  13   4   0       12.96       70.94     65.70 o 
 -10   5   0        1.54        0.70     30.75 o 
  -9   5   0      293.74      254.40     75.13 o 
  -8   5   0      113.31      135.94     57.66 o 
  -7   5   0      106.69       95.75     48.57 o 
  -6   5   0     1930.31     2184.41    154.81 o 
  -5   5   0      104.64      122.66     47.18 o 
  -4   5   0     1057.15     1106.71     98.89 o 
  -3   5   0     1344.28     1397.00    195.52 o 
  -2   5   0     3580.68     3764.32    378.10 o 
  -1   5   0      253.05      310.55     42.80 o 
   0   5   0      272.66      301.20     30.88 o 
   1   5   0     3315.55     3174.18    348.05 o 
   2   5   0     1012.65     1046.88     75.18 o 
   3   5   0     1061.42     1105.92     68.14 o 
   4   5   0      146.53      146.43     28.08 o 
   5   5   0      915.28      904.38     88.76 o 
   6   5   0      453.35      418.29     77.58 o 
   7   5   0      355.97      357.84     75.83 o 
   8   5   0      972.71      991.39    108.33 o 
   9   5   0       19.20       30.78     27.56 o 
  10   5   0       36.85       52.29     36.44 o 
  11   5   0       78.60       97.15     65.35 o 
  12   5   0        1.75        3.15     45.43 o 
  13   5   0      150.14      116.37     69.54 o 
 -11   6   0       36.25       69.54     57.66 o 
 -10   6   0       34.35       37.04     40.89 o 
  -9   6   0        1.86       -7.69     26.56 o 
  -8   6   0       55.76       65.74     31.44 o 
  -7   6   0       36.24       56.61     41.24 o 
  -6   6   0      844.54      796.74    116.37 o 
  -5   6   0      428.88      748.87    107.63 o 
  -4   6   0      221.92      326.74     71.29 o 
  -3   6   0      494.46      635.40     89.46 o 
  -2   6   0     3655.71     3782.07    298.60 o 
  -1   6   0      327.67      379.88     54.86 o 
   0   6   0       11.78       16.98      9.20 o 
   1   6   0      119.76      216.59     24.28 o 
   2   6   0      624.40      528.53     52.35 o 
   3   6   0      396.19      417.20     30.25 o 
   4   6   0     2537.60     2751.39    209.17 o 
   5   6   0      544.74      503.67     59.42 o 
   6   6   0       34.88       31.66     25.50 o 
   7   6   0      155.30      113.43     58.53 o 
   8   6   0      151.42      148.21     41.48 o 
   9   6   0      484.79      528.55     78.26 o 
  10   6   0       11.21        5.68     27.40 o 
  11   6   0      121.18      134.19     71.29 o 
  12   6   0        7.78      -12.93     40.19 o 
 -11   7   0       60.79       23.76     47.18 o 
 -10   7   0       13.36       37.04     41.93 o 
  -9   7   0       48.46       54.16     39.84 o 
  -8   7   0      339.89      322.89     82.47 o 
  -7   7   0       54.20       44.73     36.69 o 
  -6   7   0      477.69      431.42     65.32 o 
  -5   7   0     1187.34     1314.63    126.85 o 
  -4   7   0      631.86      662.21    101.69 o 
  -3   7   0      761.36      812.81     90.11 o 
  -2   7   0     2017.08     2093.72    318.52 o 
  -1   7   0      877.48     1008.89    165.81 o 
   0   7   0     5664.97     6187.90    529.90 o 
   1   7   0     2225.80     2065.65    148.11 o 
   2   7   0       18.63       10.99      9.61 o 
   3   7   0       30.81       24.87     12.64 o 
   4   7   0      394.41      416.41     31.05 o 
   5   7   0       37.80       55.11     27.53 o 
   6   7   0     3660.88     3551.67    355.91 o 
   7   7   0      411.82      402.88     71.99 o 
   8   7   0      806.78      832.25     84.10 o 
   9   7   0      146.07      188.91    101.69 o 
  10   7   0      317.31      201.28     81.77 o 
  11   7   0       20.17       22.36     41.58 o 
  12   7   0       32.57       41.24     51.72 o 
 -12   8   0       52.29       65.00     51.02 o 
 -11   8   0       70.85       61.50     53.12 o 
 -10   8   0       10.46       18.17     36.69 o 
  -9   8   0        3.80       13.98     34.94 o 
  -8   8   0      442.35      357.49     93.65 o 
  -7   8   0      176.11      165.29     62.90 o 
  -6   8   0       24.17       11.18     26.56 o 
  -5   8   0      275.68      191.50     64.30 o 
  -4   8   0      637.38      415.15     84.92 o 
  -3   8   0      939.41     1014.49    274.84 o 
  -2   8   0      380.13      400.75     68.49 o 
  -1   8   0     1180.78     1072.76    153.76 o 
   0   8   0     2762.50     2966.72    279.58 o 
   1   8   0       64.26       64.48     17.57 o 
   2   8   0     2273.15     2012.20    238.93 o 
   3   8   0     1004.23      963.84     49.07 o 
   4   8   0       28.24       23.20     20.61 o 
   5   8   0        1.70       -3.95     21.74 o 
   6   8   0      704.07      750.21     79.62 o 
   7   8   0        3.67       21.69     25.82 o 
   8   8   0      268.74      218.78     53.82 o 
   9   8   0       41.58       42.86     39.14 o 
  10   8   0       70.46       55.56     53.47 o 
  11   8   0       47.49       11.18     51.02 o 
  12   8   0        3.11       17.47     44.38 o 
 -11   9   0       34.73       40.54     55.56 o 
 -10   9   0      162.44      159.70     67.79 o 
  -9   9   0        7.19       24.11     40.89 o 
  -8   9   0       35.92       20.97     39.49 o 
  -7   9   0      375.11      359.23     89.46 o 
  -6   9   0      190.16       97.50     51.02 o 
  -5   9   0      165.66      140.83     56.96 o 
  -4   9   0       18.67       28.67     26.38 o 
  -3   9   0      272.54      314.06     88.24 o 
  -2   9   0       49.50       65.29     28.13 o 
  -1   9   0      747.37      673.14     71.01 o 
   0   9   0      352.93      328.33     66.22 o 
   1   9   0      652.58      701.79     52.57 o 
   2   9   0       67.17       63.11     18.30 o 
   3   9   0      819.06      671.20     44.88 o 
   4   9   0      298.30      383.22     56.81 o 
   5   9   0      531.11      517.21     88.24 o 
   6   9   0      225.62      259.30     53.50 o 
   7   9   0       13.27       22.83     27.93 o 
   8   9   0       15.33       51.15     33.12 o 
   9   9   0       74.60      100.07     43.53 o 
  10   9   0        3.87       -5.94     44.03 o 
  11   9   0      146.55      118.81     65.70 o 
 -11  10   0        1.01      114.97     58.36 o 
 -10  10   0       36.67       72.69     57.31 o 
  -9  10   0       21.99       35.64     45.08 o 
  -8  10   0        1.11        4.54     35.99 o 
  -7  10   0      395.48      386.14    100.29 o 
  -6  10   0      864.73      584.28    116.37 o 
  -5  10   0      864.80      683.87    119.16 o 
  -4  10   0      414.45      254.38     53.22 o 
  -3  10   0        7.84       21.70     25.68 o 
  -2  10   0     1616.43     1594.19    146.42 o 
  -1  10   0       84.64      140.42     37.95 o 
   0  10   0     1121.75     1220.33    248.28 o 
   1  10   0     1288.57     1145.29    182.94 o 
   2  10   0        5.19        6.66     17.19 o 
   3  10   0        6.56       15.52     19.63 o 
   4  10   0      612.60      575.80     68.92 o 
   5  10   0     1792.56     1579.35    230.46 o 
   6  10   0       60.31       63.30     33.74 o 
   7  10   0       55.61       71.32     35.12 o 
   8  10   0        2.04        6.78     31.36 o 
   9  10   0       36.32       65.18     36.32 o 
  10  10   0       33.11       78.28     51.37 o 
  11  10   0      209.04      293.54    100.29 o 
 -10  11   0       37.21       84.22     61.50 o 
  -9  11   0      168.32      157.25     68.49 o 
  -8  11   0       91.52      124.05     61.85 o 
  -7  11   0       16.62       28.65     43.68 o 
  -6  11   0      130.71      125.45     65.00 o 
  -5  11   0      631.69      448.69    105.18 o 
  -4  11   0       73.52       51.83     43.68 o 
  -3  11   0       17.81       31.58     28.41 o 
  -2  11   0       99.11      142.46     40.80 o 
  -1  11   0       28.13       43.67     26.40 o 
   0  11   0      350.77      317.63     87.54 o 
   1  11   0      323.61      303.32     54.48 o 
   2  11   0      508.14      372.67    214.56 o 
   3  11   0      730.93      643.69    117.42 o 
   4  11   0        1.46       13.63     38.09 o 
   5  11   0      179.73      183.31     47.69 o 
   6  11   0      125.48      148.56     45.14 o 
   7  11   0       75.03       93.17     39.11 o 
   8  11   0       44.15       69.38     39.58 o 
   9  11   0      149.39      159.87     56.65 o 
  10  11   0       14.56       58.71     56.26 o 
  11  11   0       34.62       85.62     49.62 o 
  -9  12   0       10.39       18.52     41.93 o 
  -8  12   0       78.66       88.76     62.90 o 
  -7  12   0       58.77       95.05     57.66 o 
  -6  12   0        0.78       -2.80     34.25 o 
  -5  12   0      523.08      376.71     98.89 o 
  -4  12   0       59.36       89.45     37.05 o 
  -3  12   0      298.45      371.32    153.41 o 
  -2  12   0      127.49      112.32     38.07 o 
  -1  12   0      167.09      133.75     42.40 o 
   0  12   0      362.38      436.01     67.25 o 
   1  12   0        1.09       -3.83     21.19 o 
   2  12   0        6.40       17.82     41.58 o 
   3  12   0      446.73      446.95    109.03 o 
   4  12   0      691.42      672.69    129.30 o 
   5  12   0        3.24       31.45     44.38 o 
   6  12   0      165.87      125.80     67.09 o 
   7  12   0        2.31       12.47     31.37 o 
   8  12   0        1.54       14.28     37.39 o 
   9  12   0      132.24       98.89     62.20 o 
  10  12   0        3.91       46.48     52.42 o 
  -8  13   0       36.35       53.82     57.31 o 
  -7  13   0       71.54       51.37     48.92 o 
  -6  13   0       38.41        2.80     37.04 o 
  -5  13   0        2.11       46.48     45.43 o 
  -4  13   0      379.89      384.67     72.98 o 
  -3  13   0      136.37      103.41     42.14 o 
  -2  13   0      229.70      234.86     63.95 o 
  -1  13   0       23.81       10.46     27.56 o 
   0  13   0       75.90      109.22     42.81 o 
   1  13   0      139.30       68.18     31.05 o 
   2  13   0        1.01      -31.45     31.45 o 
   3  13   0       64.56       98.89     57.31 o 
   4  13   0       64.93       80.72     54.51 o 
   5  13   0       17.65       44.03     51.72 o 
   6  13   0       32.97       24.46     52.77 o 
   7  13   0       29.40       42.98     59.41 o 
   8  13   0       41.80       73.03     63.25 o 
  10  13   0      177.48      233.78     84.92 o 
  -7  14   0      135.80      111.12     57.66 o 
  -6  14   0       45.40       74.43     54.51 o 
  -5  14   0       21.20       26.21     46.13 o 
  -4  14   0       59.77       92.30     41.08 o 
  -3  14   0       67.80       61.23     41.49 o 
  -2  14   0       88.84      132.63     46.42 o 
  -1  14   0      357.80      370.36     69.43 o 
   0  14   0      400.11      390.58     69.53 o 
   1  14   0      187.92      176.82     77.93 o 
   2  14   0      144.26      227.84     85.62 o 
   3  14   0       79.42      166.34     71.64 o 
   4  14   0      451.67      513.34    125.45 o 
   5  14   0        3.56       35.29     52.77 o 
   6  14   0        4.73        8.74     54.16 o 
   7  14   0      178.34      141.53     77.23 o 
   8  14   0       50.09      110.43     68.84 o 
  -6  15   0       27.68       44.03     52.42 o 
  -5  15   0       51.46       82.12     53.12 o 
  -4  15   0        2.50       10.28     32.37 o 
  -3  15   0        5.27       21.81     36.48 o 
  -2  15   0      321.81      330.85     70.16 o 
  -1  15   0       22.75       30.95     33.84 o 
   0  15   0      457.73      529.77    133.14 o 
   1  15   0      222.27      438.21    128.25 o 
   2  15   0      185.91      275.37     98.54 o 
   3  15   0        8.34        0.00     62.20 o 
   4  15   0       53.43       64.65     59.41 o 
   5  15   0       30.77       61.85     65.70 o 
   6  15   0        8.15        9.44     67.09 o 
   7  15   0       48.30       12.58     64.65 o 
   8  15   0       69.84      198.14     63.95 o 
  -4  16   0       17.43       35.99     52.42 o 
  -3  16   0       14.07       31.09     33.31 o 
  -2  16   0       11.73       -0.40     35.01 o 
  -1  16   0       42.93       53.69     35.76 o 
   0  16   0       33.95       78.98     65.00 o 
   1  16   0       99.58       74.78     65.70 o 
   2  16   0       55.23       80.37     69.19 o 
   3  16   0       49.10      137.33     84.92 o 
   4  16   0        6.82       77.58     74.08 o 
   5  16   0       10.89       73.03     63.95 o 
   6  16   0        0.85        6.99     50.67 o 
  -3  17   0       55.73        7.69     46.13 o 
  -2  17   0        1.77       12.93     45.43 o 
  -1  17   0       19.53       42.28     63.60 o 
   0  17   0      135.75      116.02     75.48 o 
   1  17   0       11.97       35.64     60.80 o 
   2  17   0       20.97       -2.45     59.76 o 
   3  17   0       60.13      114.97     72.69 o 
  -3 -17   1        0.48      -29.35     47.18 o 
  -2 -17   1      105.28      152.36     76.88 o 
  -1 -17   1       58.39      107.63     67.79 o 
   0 -17   1        2.56       34.94     63.95 o 
   2 -17   1      119.36      160.05     65.70 o 
  -6 -16   1       59.67      133.14     73.73 o 
  -5 -16   1       33.78      100.29     68.49 o 
  -4 -16   1       88.55      149.56     88.41 o 
  -3 -16   1       50.45      148.17     83.17 o 
  -2 -16   1       25.21       51.02     70.59 o 
  -1 -16   1      134.90      377.41    117.76 o 
   0 -16   1      262.73      430.17    120.56 o 
   1 -16   1        8.94       33.77     38.62 o 
   2 -16   1      173.71      145.25     54.91 o 
   3 -16   1      126.55      149.13     51.79 o 
   4 -16   1       43.75       24.11     55.91 o 
  -6 -15   1       76.76      160.75     88.06 o 
  -5 -15   1        0.24       -4.89     56.96 o 
  -4 -15   1       29.25       32.50     60.11 o 
  -3 -15   1       75.14       71.64     64.65 o 
  -2 -15   1       40.20       39.84     63.95 o 
  -1 -15   1      115.51      159.00     82.12 o 
   0 -15   1       14.90       11.18     47.18 o 
   1 -15   1       41.36       16.96     32.19 o 
   2 -15   1        0.19        2.67     34.82 o 
   3 -15   1      150.04      140.94     53.52 o 
   4 -15   1       52.15       58.01     49.62 o 
   5 -15   1      128.23      159.70     72.34 o 
  -7 -14   1        0.17       27.26     67.79 o 
  -6 -14   1       28.87       57.31     62.20 o 
  -5 -14   1        6.90       60.45     61.85 o 
  -4 -14   1       38.32      100.29     67.44 o 
  -3 -14   1      106.42      100.29     68.84 o 
  -2 -14   1        9.34       46.13     56.26 o 
  -1 -14   1        0.33        5.59     45.43 o 
   0 -14   1       25.35       32.32     29.96 o 
   1 -14   1       92.62       84.29     38.76 o 
   2 -14   1       20.11       31.48     33.49 o 
   3 -14   1        1.29        3.78     32.16 o 
   4 -14   1       71.93       39.49     39.84 o 
   5 -14   1        1.03      -37.04     37.04 o 
   6 -14   1      184.83      161.45     64.30 o 
   7 -14   1       13.98      -15.73     41.93 o 
  -7 -13   1        0.19       -4.19     51.02 o 
  -6 -13   1       84.32      120.21     69.19 o 
  -5 -13   1      228.34      365.87    105.18 o 
  -4 -13   1      231.79      243.92     86.66 o 
  -3 -13   1       14.14       -0.70     40.89 o 
  -2 -13   1      248.44      414.45    105.18 o 
  -1 -13   1        5.30       21.53     27.34 o 
   0 -13   1        3.59       29.52     28.69 o 
   1 -13   1      183.86      199.19     52.30 o 
   2 -13   1       98.49      138.80     48.11 o 
   3 -13   1      129.74      132.80     47.89 o 
   4 -13   1       16.65       -3.92     25.61 o 
   5 -13   1      137.26      131.39     61.50 o 
   6 -13   1      137.16      130.00     63.60 o 
   7 -13   1        0.03       -3.15     34.94 o 
   8 -13   1       19.50       -2.80     49.97 o 
 -10 -12   1       11.48       23.76     47.53 o 
  -9 -12   1       71.96       30.40     55.21 o 
  -8 -12   1      221.58      189.40     80.37 o 
  -7 -12   1       71.59       66.91     39.43 o 
  -6 -12   1        5.47       47.53     52.07 o 
  -5 -12   1      265.01      290.39     90.86 o 
  -4 -12   1      414.49      742.58    138.38 o 
  -3 -12   1      158.28      206.87     74.43 o 
  -2 -12   1       53.94       84.92     54.16 o 
  -1 -12   1      174.18      177.12     44.98 o 
   0 -12   1        8.94       42.91     28.84 o 
   1 -12   1        2.70      -10.90     23.42 o 
   2 -12   1       19.42       41.61     29.76 o 
   3 -12   1      202.62      230.75     65.70 o 
   4 -12   1       56.76       79.38     37.22 o 
   5 -12   1        0.43        6.99     32.50 o 
   6 -12   1      313.25      230.64     83.17 o 
   7 -12   1        5.43      -23.06     32.85 o 
   8 -12   1       25.79       20.97     44.73 o 
   9 -12   1       16.23       45.43     48.57 o 
 -10 -11   1       58.37      120.91     70.94 o 
  -9 -11   1        8.48      -11.88     37.74 o 
  -8 -11   1        3.10       27.01     35.72 o 
  -7 -11   1       15.33       33.89     31.74 o 
  -6 -11   1      389.19      318.99     60.93 o 
  -5 -11   1       12.75       30.61     27.66 o 
  -4 -11   1     1499.09     1370.78    181.36 o 
  -3 -11   1      311.02      280.26     83.17 o 
  -2 -11   1        2.63        0.52     21.38 o 
  -1 -11   1       44.60       39.88     26.73 o 
   0 -11   1     1697.23     1897.16    163.89 o 
   1 -11   1      679.04      697.31     84.22 o 
   2 -11   1      330.34      298.15     68.84 o 
   3 -11   1      210.47      201.22     49.20 o 
   4 -11   1       60.50       30.79     29.43 o 
   5 -11   1       23.81       51.72     40.54 o 
   6 -11   1      499.81      329.18     91.56 o 
   7 -11   1      224.61      206.52     79.67 o 
   8 -11   1       12.30       13.28     37.74 o 
   9 -11   1       12.32       -2.10     43.68 o 
  10 -11   1        1.10       -2.45     37.04 o 
 -11 -10   1       16.40       49.27     51.02 o 
 -10 -10   1      150.88      102.74     62.55 o 
  -9 -10   1       73.66       23.76     51.37 o 
  -8 -10   1      143.51      120.27     44.92 o 
  -7 -10   1      128.00       91.61     46.65 o 
  -6 -10   1       51.48       34.80     28.04 o 
  -5 -10   1      152.66      206.39     66.92 o 
  -4 -10   1      531.16      539.98    139.43 o 
  -3 -10   1      920.19      891.74     81.60 o 
  -2 -10   1      368.91      454.98     74.46 o 
  -1 -10   1      132.93      116.25     34.84 o 
   0 -10   1      178.89      166.86     40.84 o 
   1 -10   1     1178.68     1303.52    279.21 o 
   2 -10   1      173.33      200.44     52.94 o 
   3 -10   1        1.96        6.08     19.25 o 
   4 -10   1        7.23      -16.07     26.21 o 
   5 -10   1       70.92       27.96     36.34 o 
   6 -10   1      546.26      578.34    117.76 o 
   7 -10   1       25.35       21.32     33.20 o 
   8 -10   1      236.32      168.43     70.59 o 
   9 -10   1        4.17       16.77     39.14 o 
  10 -10   1        0.11      -12.23     42.98 o 
 -11  -9   1        0.30       10.48     47.53 o 
 -10  -9   1      320.82      211.42     81.42 o 
  -9  -9   1      498.17      367.27    103.79 o 
  -8  -9   1     1251.05     1218.34    118.81 o 
  -7  -9   1      213.16      222.64     51.54 o 
  -6  -9   1       61.37       43.27     27.37 o 
  -5  -9   1      467.03      551.83    152.71 o 
  -4  -9   1        0.84        5.64     19.50 o 
  -3  -9   1      514.18      490.41     43.01 o 
  -2  -9   1      473.80      488.36     57.84 o 
  -1  -9   1      509.51      506.87     43.10 o 
   0  -9   1       66.09       93.07     20.71 o 
   1  -9   1     1253.99     1217.33     82.60 o 
   2  -9   1     1240.07     1019.11    157.78 o 
   3  -9   1       90.85       93.98     49.80 o 
   4  -9   1        8.84       17.12     24.46 o 
   5  -9   1        2.51        9.78     27.96 o 
   6  -9   1      201.73      173.68     63.25 o 
   7  -9   1       11.92       -2.45     30.05 o 
   8  -9   1      168.97      147.12     65.35 o 
   9  -9   1      223.56      277.46     88.41 o 
  10  -9   1        1.27        4.54     33.90 o 
  11  -9   1        9.99       20.97     54.51 o 
 -11  -8   1      112.50      123.36     66.74 o 
 -10  -8   1        1.25       -3.84     42.63 o 
  -9  -8   1       32.35       19.92     36.69 o 
  -8  -8   1     1080.74     1065.92    184.68 o 
  -7  -8   1      722.56      676.67    139.95 o 
  -6  -8   1      333.50      275.82     53.09 o 
  -5  -8   1     1536.21     1430.48    130.87 o 
  -4  -8   1      224.54      213.45     42.72 o 
  -3  -8   1      785.66      795.32     47.44 o 
  -2  -8   1       62.29       34.92     15.47 o 
  -1  -8   1     1605.72     1619.72    134.42 o 
   0  -8   1     1327.45     1426.92    108.28 o 
   1  -8   1      447.70      404.40     54.94 o 
   2  -8   1      862.99      941.31    128.77 o 
   3  -8   1      124.28      100.67     32.10 o 
   4  -8   1        3.16       -4.19     22.02 o 
   5  -8   1      196.08      144.67     54.51 o 
   6  -8   1      584.23      475.25     99.24 o 
   7  -8   1      362.94      380.20     91.56 o 
   8  -8   1       95.90       42.63     40.89 o 
   9  -8   1        2.68      -15.73     27.26 o 
  10  -8   1       58.69       78.63     52.77 o 
  11  -8   1       16.35       34.60     43.33 o 
  12  -8   1       35.47       84.57     51.72 o 
 -12  -7   1       10.79       35.99     51.02 o 
 -11  -7   1       17.71       -8.04     40.19 o 
 -10  -7   1       75.81       97.85     63.95 o 
  -9  -7   1        5.05      -19.57     35.99 o 
  -8  -7   1      884.77      818.99    201.81 o 
  -7  -7   1      215.84      207.35     46.72 o 
  -6  -7   1        0.93        4.11     19.83 o 
  -5  -7   1      159.90      213.87     43.32 o 
  -4  -7   1      177.37      173.86     25.61 o 
  -3  -7   1       32.97       53.64     17.32 o 
  -2  -7   1        0.05        8.56     11.40 o 
  -1  -7   1      348.86      376.59     34.97 o 
   0  -7   1      521.40      467.59     34.69 o 
   1  -7   1        1.04       16.96     17.25 o 
   2  -7   1        7.26       16.27     17.14 o 
   3  -7   1      343.48      358.19     54.34 o 
   4  -7   1      759.04      617.48     97.15 o 
   5  -7   1        3.23       12.58     24.46 o 
   6  -7   1      444.50      456.03     92.60 o 
   7  -7   1      777.24      590.57    107.28 o 
   8  -7   1       61.72       38.79     35.29 o 
   9  -7   1       61.48      114.62     55.56 o 
  10  -7   1        2.39       38.44     39.49 o 
  11  -7   1       19.61       26.56     46.13 o 
 -12  -6   1       29.11       24.81     53.82 o 
 -11  -6   1       56.31       54.16     53.47 o 
 -10  -6   1       87.01       55.56     53.47 o 
  -9  -6   1       31.14       38.24     29.68 o 
  -8  -6   1      497.63      527.53     71.76 o 
  -7  -6   1      907.34      847.57    100.64 o 
  -6  -6   1      552.58      582.26    109.20 o 
  -5  -6   1       53.16       34.08     23.42 o 
  -4  -6   1      252.39      257.54     27.98 o 
  -3  -6   1     1879.40     1814.49    163.87 o 
  -2  -6   1     4523.51     4661.84    279.59 o 
  -1  -6   1     2640.05     2766.57    393.65 o 
   0  -6   1      672.11      612.42     52.92 o 
   1  -6   1      115.36       99.62     25.80 o 
   2  -6   1      143.63      138.24     31.09 o 
   3  -6   1      643.13      673.76    147.29 o 
   4  -6   1     1497.89     1169.26    108.33 o 
   5  -6   1       34.05       27.61     32.15 o 
   6  -6   1       18.29        8.04     26.56 o 
   7  -6   1     1432.81     1126.63    122.31 o 
   8  -6   1      427.49      506.00    102.39 o 
   9  -6   1       33.27        7.69     31.10 o 
  10  -6   1        0.62      -18.52     27.96 o 
  11  -6   1        3.74      -31.45     32.15 o 
 -12  -5   1        1.10        0.70     46.83 o 
 -11  -5   1       88.92       69.54     59.41 o 
 -10  -5   1      427.29      435.41    114.62 o 
  -9  -5   1      265.00      313.18     58.14 o 
  -8  -5   1      231.06      251.27     52.01 o 
  -7  -5   1      220.64      242.04     52.07 o 
  -6  -5   1      150.82      144.65     60.45 o 
  -5  -5   1      829.55      840.50     86.34 o 
  -4  -5   1      122.86      167.18     22.05 o 
  -3  -5   1     1191.42     1232.90     85.82 o 
  -2  -5   1      314.46      316.33     26.18 o 
  -1  -5   1     4222.21     3667.42    416.02 o 
   0  -5   1     1235.57     1073.48     63.68 o 
   1  -5   1     2543.91     2498.29    480.32 o 
   2  -5   1     1911.29     1840.25    375.13 o 
   3  -5   1     2828.79     2296.58    133.49 o 
   4  -5   1      101.25       76.18     33.55 o 
   5  -5   1     2614.99     2131.64    144.32 o 
   6  -5   1     1136.20     1012.36    105.18 o 
   7  -5   1       72.17       19.92     25.86 o 
   8  -5   1       46.81       66.40     37.39 o 
   9  -5   1      210.99      138.03     56.61 o 
  10  -5   1       50.42       35.99     38.79 o 
 -13  -4   1       30.39       41.24     52.07 o 
 -12  -4   1      154.51      151.66     76.53 o 
 -11  -4   1      178.24      254.05     95.05 o 
 -10  -4   1      133.41       58.01     49.62 o 
  -9  -4   1      483.68      624.87     77.71 o 
  -8  -4   1      171.62      155.63     41.93 o 
  -7  -4   1       85.70      104.69     31.75 o 
  -6  -4   1       75.31       84.48     46.30 o 
  -5  -4   1     2869.33     3017.20    281.71 o 
  -4  -4   1      301.43      304.25     24.52 o 
  -3  -4   1       69.60      101.97     23.16 o 
  -2  -4   1     3236.47     3414.99    240.38 o 
  -1  -4   1      227.41      169.31     25.99 o 
   0  -4   1    10033.47    10243.57    664.57 o 
   1  -4   1      356.01      359.35     78.98 o 
   2  -4   1       45.77       53.73     17.14 o 
   3  -4   1      239.40      110.78     33.55 o 
   4  -4   1      356.33      263.48     55.56 o 
   5  -4   1     1927.53     1572.17    117.07 o 
   6  -4   1     1352.53     1090.98    104.14 o 
   7  -4   1       94.93       85.27     40.89 o 
   8  -4   1      244.03      191.15     60.45 o 
   9  -4   1      161.40      140.13     53.47 o 
  10  -4   1       25.79       25.16     31.10 o 
  12  -4   1      221.12      241.12     90.86 o 
 -13  -3   1       14.59       58.36     49.97 o 
 -12  -3   1      234.37      185.91     79.33 o 
 -11  -3   1       45.34       43.68     44.38 o 
 -10  -3   1       28.48       30.75     44.73 o 
  -9  -3   1        6.84       -1.56     21.59 o 
  -8  -3   1      364.18      291.82     53.62 o 
  -7  -3   1      365.48      371.56     53.48 o 
  -6  -3   1       11.57       45.30     15.33 o 
  -5  -3   1     1498.58     1520.70    159.19 o 
  -4  -3   1     3882.64     3903.41    320.17 o 
  -3  -3   1      174.11      215.03     28.69 o 
  -2  -3   1    24012.07    26436.50   1993.77 o 
  -1  -3   1      201.56      125.92     54.42 o 
   0  -3   1      246.11      141.67     79.86 o 
   1  -3   1        0.75       10.00      8.96 o 
   2  -3   1     5500.42     4684.02    150.26 o 
   3  -3   1      707.42      501.81     54.51 o 
   4  -3   1     1760.90     1868.16    111.47 o 
   5  -3   1      732.36      839.38     81.77 o 
   6  -3   1     2487.40     2795.95    155.16 o 
   7  -3   1     1739.88     1470.48    120.21 o 
   8  -3   1      118.32      131.04     50.67 o 
   9  -3   1       61.49      108.33     47.53 o 
  10  -3   1      246.02      209.32     66.05 o 
  11  -3   1      302.63      357.84     99.94 o 
  12  -3   1      277.24      320.10     99.59 o 
 -13  -2   1       40.02       50.32     60.45 o 
 -12  -2   1        2.26       10.13     44.73 o 
 -11  -2   1      320.49      310.31     96.80 o 
 -10  -2   1      490.17      553.53    119.51 o 
  -9  -2   1        0.89        8.47     23.94 o 
  -8  -2   1        2.14       11.88     30.05 o 
  -7  -2   1      268.68      228.54     58.01 o 
  -6  -2   1        4.31       13.22     12.47 o 
  -5  -2   1       33.00       47.61     15.64 o 
  -4  -2   1        3.97       14.43      9.40 o 
  -3  -2   1       89.18       65.81     18.56 o 
  -2  -2   1      212.13      248.15     17.82 o 
  -1  -2   1     8644.02     8694.88   1281.26 o 
   0  -2   1    15481.96    15046.49   1575.97 o 
   1  -2   1      529.59      653.84     80.20 o 
   2  -2   1     1813.23     1441.13     74.08 o 
   3  -2   1     3531.88     3181.14    369.02 o 
   4  -2   1     1058.81     1026.33     76.88 o 
   5  -2   1      967.91     1017.60     82.82 o 
   6  -2   1     1991.59     2128.15    126.50 o 
   7  -2   1     1396.96     1258.82    150.26 o 
   8  -2   1       12.07       20.27     27.61 o 
   9  -2   1        0.26        6.16     21.49 o 
  10  -2   1        8.88        3.84     30.40 o 
  11  -2   1      177.79      215.96     74.43 o 
  12  -2   1       71.84       69.89     69.89 o 
 -13  -1   1       96.20      111.82     70.94 o 
 -12  -1   1        0.57       10.48     45.08 o 
 -11  -1   1        9.05       -4.89     39.84 o 
 -10  -1   1      187.67      261.04     82.47 o 
  -9  -1   1      119.34      107.28     51.72 o 
  -8  -1   1      439.85      418.64     79.67 o 
  -7  -1   1        9.69        3.64     14.29 o 
  -6  -1   1     2563.34     2549.62    338.09 o 
  -5  -1   1     3645.67     3760.89    498.49 o 
  -4  -1   1     2073.46     2091.74    342.81 o 
  -3  -1   1      300.57      302.09     29.00 o 
  -2  -1   1    24181.25    24868.72   2076.24 o 
  -1  -1   1      564.79      568.32     67.44 o 
   0  -1   1      116.32      148.41     10.11 o 
   1  -1   1    25137.04    23365.24    260.69 o 
   2  -1   1     1815.93     1484.81     64.65 o 
   3  -1   1      553.45      572.75     46.83 o 
   4  -1   1      171.25      143.27     33.55 o 
   5  -1   1     2249.41     2286.80    111.82 o 
   6  -1   1       38.10       46.48     25.86 o 
   7  -1   1       12.49        7.69     22.02 o 
   8  -1   1     1029.74      895.36     66.89 o 
   9  -1   1       95.77       88.06     43.68 o 
  10  -1   1        3.75        0.35     32.85 o 
  11  -1   1      434.89      597.21    120.56 o 
  12  -1   1      399.34      585.33    126.85 o 
 -13   0   1       38.30       94.35     65.70 o 
 -12   0   1        1.02       -9.09     38.79 o 
 -11   0   1       74.67       78.63     55.91 o 
  -9   0   1      268.16      225.74     65.35 o 
  -8   0   1     1008.60     1179.73    100.47 o 
  -7   0   1     1697.40     1857.96    163.72 o 
  -6   0   1        7.85        1.35     13.23 o 
  -5   0   1       22.03       29.41     21.67 o 
  -4   0   1        7.07        4.15      8.11 o 
  -3   0   1     3597.28     3102.06     99.59 o 
  -2   0   1     1684.70     1402.69     52.77 o 
  -1   0   1      436.66      373.46     31.85 o 
   1   0   1     6832.93     6969.42    105.18 o 
   2   0   1     3734.67     3063.97     76.88 o 
   3   0   1     2107.89     2001.30     73.38 o 
   4   0   1       10.20        5.59     10.48 o 
   5   0   1      264.87      257.45     32.19 o 
   6   0   1      644.56      605.67     68.14 o 
   7   0   1      403.89      408.93     47.64 o 
   8   0   1      618.53      640.52     57.25 o 
   9   0   1      532.35      656.96    108.33 o 
  10   0   1       46.03       59.06     45.43 o 
  11   0   1       68.20       90.16     49.97 o 
  12   0   1      375.61      562.96    126.85 o 
  14   0   1        3.10      -13.63     40.89 o 
 -13   1   1       17.05        4.19     54.51 o 
 -12   1   1        1.86        0.00     43.33 o 
 -11   1   1      156.95      190.80     75.83 o 
 -10   1   1       26.20       55.56     47.87 o 
  -9   1   1        8.20       36.34     30.75 o 
  -8   1   1      103.63      109.57     32.44 o 
  -7   1   1     1390.30     1440.80    225.22 o 
  -6   1   1       18.91       17.82     21.67 o 
  -5   1   1      602.27      575.89     59.76 o 
  -4   1   1       28.85       57.66     23.41 o 
  -3   1   1      555.24      596.51     49.97 o 
  -2   1   1     4885.08     5359.86    130.00 o 
  -1   1   1    12562.98    12066.13   1521.50 o 
   0   1   1     3148.38     3641.28    249.86 o 
   1   1   1     1537.77     1491.10     52.42 o 
   2   1   1     2282.20     1997.59     71.64 o 
   3   1   1     3670.19     2973.58    161.97 o 
   4   1   1     1273.21     1246.15    109.55 o 
   5   1   1      564.56      569.93     58.71 o 
   6   1   1     6390.38     6451.33    483.64 o 
   7   1   1       54.48       71.67     27.96 o 
   8   1   1      102.29       75.48     42.28 o 
   9   1   1      517.03      599.66    102.04 o 
  10   1   1      308.64      400.12     93.65 o 
  11   1   1        5.52       18.52     38.79 o 
 -13   2   1      123.82      197.09     86.66 o 
 -12   2   1       36.93        8.39     50.32 o 
 -11   2   1       64.44       11.88     41.58 o 
 -10   2   1      278.64      321.14     81.77 o 
  -9   2   1        7.08        5.66     21.24 o 
  -8   2   1       21.13        9.09     27.26 o 
  -7   2   1     2121.53     2514.29    151.31 o 
  -6   2   1       12.83       -1.75     17.82 o 
  -5   2   1        4.10       24.81     22.71 o 
  -4   2   1     2731.84     2656.17    124.40 o 
  -3   2   1      281.52      273.62     44.73 o 
  -2   2   1     1523.30     1509.97     76.53 o 
  -1   2   1     1104.56     1026.04    129.06 o 
   0   2   1      299.43      401.61     30.40 o 
   1   2   1     3753.21     3788.61     57.66 o 
   2   2   1      859.88      886.20     55.91 o 
   3   2   1     8100.86     7172.45    178.92 o 
   4   2   1      123.25      114.00     13.57 o 
   5   2   1      910.57     1030.09     61.85 o 
   6   2   1     1115.38      936.87     88.76 o 
   7   2   1     1143.49     1036.70     55.03 o 
   8   2   1       76.72       91.56     47.18 o 
   9   2   1      247.36      230.64     65.70 o 
  10   2   1      462.51      500.76    100.29 o 
  11   2   1      150.13      168.09     67.79 o 
 -12   3   1       97.71      111.82     72.69 o 
 -10   3   1      135.91      167.04     64.30 o 
  -9   3   1      816.53      954.70    112.17 o 
  -8   3   1      175.28      188.35     60.80 o 
  -7   3   1      782.84      878.87     95.75 o 
  -6   3   1       78.67       61.15     37.04 o 
  -5   3   1     1237.48     1546.66    110.78 o 
  -4   3   1      421.03      429.47     65.35 o 
  -3   3   1     3229.10     3446.62    140.13 o 
  -2   3   1    10325.76    11505.26   1446.02 o 
  -1   3   1     2879.63     3083.32    300.18 o 
   0   3   1      584.08      581.08     49.93 o 
   1   3   1     3554.96     3450.99    339.14 o 
   2   3   1    11981.10    10939.95   1334.20 o 
   3   3   1      898.57      893.19     68.14 o 
   4   3   1     1837.20     1613.06     98.89 o 
   5   3   1      898.32      829.24     79.67 o 
   6   3   1     1265.19     1202.41     45.16 o 
   7   3   1     2589.82     2205.72    146.07 o 
   8   3   1      372.38      337.92     80.02 o 
   9   3   1       97.31      106.58     48.92 o 
  10   3   1        0.96       13.28     33.20 o 
  11   3   1        7.14       -6.99     34.60 o 
  13   3   1       16.40       -3.49     52.42 o 
 -10   4   1        5.21       22.71     34.60 o 
  -9   4   1        3.90       10.13     34.94 o 
  -8   4   1      589.37      697.50    114.27 o 
  -7   4   1       36.69      116.02     51.72 o 
  -6   4   1      427.51      519.98     88.76 o 
  -5   4   1      100.57      139.43     47.53 o 
  -4   4   1       16.90       11.88     22.02 o 
  -3   4   1     1727.65     1871.65    112.52 o 
  -2   4   1     4345.52     4372.67    401.17 o 
  -1   4   1      820.30      819.44     65.52 o 
   0   4   1     3687.26     3509.90    117.53 o 
   1   4   1       23.89       22.61     10.37 o 
   2   4   1     3088.11     2580.57    443.10 o 
   3   4   1     6050.57     6559.17    194.99 o 
   4   4   1     5517.12     5516.76    191.85 o 
   5   4   1      227.77      217.71     53.12 o 
   6   4   1       22.14       33.55     30.05 o 
   7   4   1      592.16      520.68     89.81 o 
   8   4   1       25.27       60.80     41.24 o 
   9   4   1      321.97      372.16     85.27 o 
  10   4   1        2.42       40.19     42.63 o 
  11   4   1       77.64       56.26     49.27 o 
  13   4   1       19.61        0.00     43.68 o 
 -10   5   1        1.13       11.88     39.49 o 
  -9   5   1      106.13      181.01     68.14 o 
  -8   5   1      276.03      310.66     81.42 o 
  -7   5   1      186.90      299.13     79.67 o 
  -6   5   1      189.66      292.49     73.73 o 
  -5   5   1     2412.63     2423.08    154.11 o 
  -4   5   1     1540.38     1639.97    120.56 o 
  -3   5   1     1854.24     2065.15    176.12 o 
  -2   5   1     4986.79     5831.63    624.47 o 
  -1   5   1     1423.67     1452.34     65.55 o 
   0   5   1      801.55      864.36     28.76 o 
   1   5   1     1196.33     1201.27     53.01 o 
   2   5   1       49.07       34.61     12.68 o 
   3   5   1       18.26       31.25      9.15 o 
   4   5   1       26.85       38.44     30.40 o 
   5   5   1       12.08       14.68     28.31 o 
   6   5   1     2895.42     2767.99    162.49 o 
   7   5   1      181.67      192.20     59.76 o 
   8   5   1      109.33      104.49     47.87 o 
   9   5   1       83.85      134.19     54.86 o 
  10   5   1      537.48      543.04    109.38 o 
  11   5   1       42.47        0.35     41.58 o 
  12   5   1       66.84       78.28     62.20 o 
  13   5   1       10.98       21.67     58.71 o 
 -11   6   1       29.08       32.15     45.43 o 
 -10   6   1        3.42       18.89     28.10 o 
  -9   6   1       22.31       85.27     52.77 o 
  -8   6   1      311.86      309.96     88.41 o 
  -7   6   1     1328.95     1554.00    144.67 o 
  -6   6   1       99.21      144.32     57.31 o 
  -5   6   1       62.39       92.25     46.13 o 
  -4   6   1      383.05      543.04     92.25 o 
  -3   6   1     1453.68     1647.27    241.12 o 
  -2   6   1     1401.21     1445.37    127.72 o 
  -1   6   1     4037.41     3993.07    361.68 o 
   0   6   1      936.90     1083.49     97.64 o 
   1   6   1     2900.09     2591.11    322.56 o 
   2   6   1     1337.73      956.79    229.88 o 
   3   6   1     1788.74     1730.58    166.16 o 
   4   6   1     1235.44     1254.19     44.27 o 
   5   6   1     1069.27     1233.91    110.08 o 
   6   6   1     1488.14     1345.73    120.56 o 
   7   6   1     1072.31      952.25    109.38 o 
   8   6   1      425.38      408.16     87.01 o 
   9   6   1      581.60      651.72    115.32 o 
  10   6   1       51.46       83.87     53.12 o 
  11   6   1      178.94      191.17     56.30 o 
  12   6   1        0.50       -1.05     44.38 o 
 -11   7   1       39.13       46.13     56.26 o 
 -10   7   1      195.94      177.87     71.99 o 
  -9   7   1        3.88       24.46     38.09 o 
  -8   7   1       21.37        6.99     34.94 o 
  -7   7   1      375.24      523.48    110.43 o 
  -6   7   1      670.65      730.70    121.96 o 
  -5   7   1       11.64       36.34     34.94 o 
  -4   7   1     1001.95     1020.04    109.38 o 
  -3   7   1     1093.65     1143.30     82.12 o 
  -2   7   1      116.38       89.47     27.30 o 
  -1   7   1     1052.52      932.94     79.15 o 
   0   7   1     1045.20     1204.22     53.86 o 
   1   7   1      540.10      476.77     30.59 o 
   2   7   1      754.30      701.04     55.44 o 
   3   7   1      483.83      436.24     31.87 o 
   4   7   1     1175.35     1067.03     69.56 o 
   5   7   1      347.68      378.06     55.04 o 
   6   7   1        8.06        5.94     37.04 o 
   7   7   1      313.34      398.37     88.41 o 
   8   7   1     1379.13     1374.94    157.78 o 
   9   7   1      380.25      323.97     69.89 o 
  10   7   1      202.87      238.46     59.34 o 
  11   7   1       34.72       36.44     35.79 o 
  12   7   1       19.23       -0.35     41.93 o 
 -11   8   1        1.99       37.39     49.27 o 
 -10   8   1        0.82        0.35     42.98 o 
  -9   8   1       10.98       11.18     37.74 o 
  -8   8   1        5.62      -24.81     31.45 o 
  -7   8   1      340.01      354.34     94.70 o 
  -6   8   1       45.53       77.93     49.27 o 
  -5   8   1      388.83      418.29     92.60 o 
  -4   8   1       87.27      149.87     38.01 o 
  -3   8   1      512.20      606.40     86.66 o 
  -2   8   1      558.37      494.60     60.63 o 
  -1   8   1     3595.32     3934.69    513.34 o 
   0   8   1     2255.69     2535.02    213.30 o 
   1   8   1     2845.93     2444.08    211.60 o 
   2   8   1        6.89       14.54     12.36 o 
   3   8   1      735.07      802.75     52.97 o 
   4   8   1      492.85      530.59     60.87 o 
   5   8   1      462.52      454.78     61.79 o 
   6   8   1       64.08       89.12     32.62 o 
   7   8   1     1342.58     1306.39    224.35 o 
   8   8   1        2.93        8.02     25.72 o 
   9   8   1      222.67      253.53     72.34 o 
  10   8   1        5.89       29.26     34.68 o 
  11   8   1       80.06      131.39     74.08 o 
  12   8   1       60.01       94.35     60.45 o 
 -11   9   1       20.50        6.29     49.62 o 
 -10   9   1        1.27        1.75     38.44 o 
  -9   9   1       71.53       78.28     52.07 o 
  -8   9   1      448.01      377.75    101.34 o 
  -7   9   1        6.95       18.26     23.75 o 
  -6   9   1       78.49      102.39     61.15 o 
  -5   9   1      572.58      596.86    116.72 o 
  -4   9   1     1182.81     1320.43     92.96 o 
  -3   9   1       18.15       29.00     21.50 o 
  -2   9   1      807.36      808.10     56.08 o 
  -1   9   1     3022.16     2749.53    397.32 o 
   0   9   1        7.76       20.47     20.89 o 
   1   9   1     1090.25     1149.61     53.89 o 
   2   9   1     2265.89     1823.87    200.13 o 
   3   9   1     2349.21     1816.06    151.97 o 
   4   9   1        0.69        8.89     20.38 o 
   5   9   1      681.70      677.36    104.14 o 
   6   9   1      460.28      360.52     59.42 o 
   7   9   1      238.67      258.68     54.28 o 
   8   9   1        5.09        0.97     25.59 o 
   9   9   1      115.19      124.71     44.43 o 
  10   9   1       41.26       39.28     36.78 o 
  11   9   1       19.43       -0.35     42.98 o 
  12   9   1       30.57       53.47     53.12 o 
 -11  10   1       64.95      127.90     63.60 o 
 -10  10   1        0.38      -28.31     40.89 o 
  -9  10   1        0.28      -27.61     34.60 o 
  -8  10   1      257.07      170.53     73.38 o 
  -7  10   1      146.81      156.90     70.59 o 
  -6  10   1      226.21      222.25     76.88 o 
  -5  10   1      268.68      136.29     56.96 o 
  -4  10   1      129.22      176.75     52.42 o 
  -3  10   1      169.40      145.11     39.21 o 
  -2  10   1      392.01      384.53    119.86 o 
  -1  10   1     1338.25     1163.10    297.56 o 
   0  10   1       10.31       11.75     22.38 o 
   1  10   1        0.26        1.97     20.11 o 
   2  10   1      920.53      930.23    111.12 o 
   3  10   1      771.26      832.09     66.22 o 
   4  10   1     1717.19     1629.36    178.57 o 
   5  10   1      319.36      281.90     53.12 o 
   6  10   1      191.64      261.01     53.62 o 
   7  10   1      962.81     1058.46     98.54 o 
   8  10   1       58.28       80.78     36.72 o 
   9  10   1       90.38       82.88     40.04 o 
  10  10   1       15.87       40.47     39.37 o 
  11  10   1       19.00       46.48     53.82 o 
 -10  11   1       37.23       47.53     46.83 o 
  -9  11   1       13.94       12.58     39.49 o 
  -8  11   1       17.29       -8.39     36.69 o 
  -7  11   1      329.18      296.68     94.00 o 
  -6  11   1      220.79      174.03     70.94 o 
  -5  11   1        5.18       20.62     32.15 o 
  -4  11   1        7.66       14.29     22.75 o 
  -3  11   1      252.74      172.90     59.41 o 
  -2  11   1       68.68       21.58     22.30 o 
  -1  11   1      326.22      309.68     55.82 o 
   0  11   1     2018.83     1980.02    230.99 o 
   1  11   1       17.03        9.18     22.75 o 
   2  11   1       83.55       45.08     58.88 o 
   3  11   1       20.24       57.66     46.48 o 
   4  11   1     1527.09     1508.22    150.26 o 
   5  11   1        4.87        5.52     22.61 o 
   6  11   1       86.02       89.13     37.43 o 
   7  11   1      137.82      170.24     48.02 o 
   8  11   1       32.65       57.12     36.21 o 
   9  11   1        2.29      -16.86     30.47 o 
  10  11   1      317.50      342.01     77.93 o 
  11  11   1       17.62       39.84     52.77 o 
  -9  12   1       54.25       20.27     46.48 o 
  -8  12   1      100.39      110.08     67.44 o 
  -7  12   1       69.14      105.53     58.36 o 
  -6  12   1      154.36      143.97     66.40 o 
  -5  12   1        0.48        5.59     33.55 o 
  -4  12   1       26.83       18.78     26.73 o 
  -3  12   1       45.41       51.91     33.72 o 
  -2  12   1       35.37       21.07     24.71 o 
  -1  12   1      542.24      530.41     86.49 o 
   0  12   1       32.33       27.16     25.47 o 
   1  12   1       54.37       29.85     26.81 o 
   2  12   1      162.55      159.70     62.20 o 
   3  12   1       11.35       56.61     46.13 o 
   4  12   1      736.36      736.99    133.14 o 
   5  12   1        1.94       -9.09     39.14 o 
   6  12   1        0.03      -35.29     36.34 o 
   7  12   1      159.92      198.53     53.50 o 
   8  12   1      168.47      181.25     55.14 o 
   9  12   1       76.42      107.29     65.87 o 
  10  12   1       12.76       -4.89     44.38 o 
  -8  13   1        5.93       21.67     51.72 o 
  -7  13   1       11.43        2.10     33.55 o 
  -6  13   1      224.25      202.33     84.57 o 
  -5  13   1       47.60       73.03     52.77 o 
  -4  13   1       50.04       22.10     29.69 o 
  -3  13   1      129.32      172.85     71.81 o 
  -2  13   1      560.70      475.52    106.23 o 
  -1  13   1       93.93       93.42     36.44 o 
   0  13   1      284.42      239.24     58.71 o 
   1  13   1      280.70      319.57     59.65 o 
   2  13   1      256.94      328.13     96.80 o 
   3  13   1      281.82      334.77     95.40 o 
   4  13   1       64.07       54.51     44.03 o 
   5  13   1      374.18      407.11    109.03 o 
   6  13   1        5.91       -5.59     42.28 o 
   7  13   1        1.04       22.36     53.12 o 
   8  13   1       98.21       51.37     56.96 o 
   9  13   1      151.15      182.41     92.95 o 
  -7  14   1       88.77       69.54     53.47 o 
  -6  14   1       90.94       38.44     54.51 o 
  -5  14   1       20.09       32.15     44.03 o 
  -4  14   1      107.22       97.36     45.17 o 
  -3  14   1       10.44       25.82     31.80 o 
  -2  14   1      179.44      186.65     52.94 o 
  -1  14   1      636.26      638.97    172.45 o 
   0  14   1      175.11      207.24     54.07 o 
   1  14   1        0.68        8.04     51.37 o 
   2  14   1        3.29       40.54     49.27 o 
   3  14   1      105.84      200.58     84.92 o 
   4  14   1        9.65      -18.52     47.53 o 
   5  14   1      312.79      326.74    100.29 o 
   6  14   1        6.31        9.78     52.77 o 
   7  14   1        2.96       19.92     56.61 o 
   8  14   1        4.84       45.78     65.00 o 
   9  14   1      139.04      135.59     68.49 o 
  -6  15   1       21.95       69.19     59.41 o 
  -5  15   1        3.93       10.83     43.68 o 
  -4  15   1      132.87      170.84     53.79 o 
  -3  15   1       52.81       24.25     35.85 o 
  -2  15   1        1.29       13.74     31.84 o 
  -1  15   1      371.44      375.23     73.19 o 
   0  15   1      143.87      128.73     43.86 o 
   1  15   1      125.66       94.70     66.05 o 
   2  15   1       17.54       35.99     53.12 o 
   3  15   1      109.25      210.37     87.01 o 
   4  15   1       41.98       82.12     65.00 o 
   5  15   1        0.04       42.98     58.71 o 
   6  15   1       78.60       35.64     61.50 o 
   7  15   1       49.02       22.36     71.99 o 
   8  15   1        0.11       -4.54     56.96 o 
  -4  16   1        6.02       26.65     35.72 o 
  -3  16   1       35.74       63.37     37.92 o 
  -2  16   1      166.63      124.34     48.55 o 
  -1  16   1       54.21       69.17     39.67 o 
   0  16   1       56.81       92.60     67.09 o 
   1  16   1      353.38      416.89    122.31 o 
   2  16   1       20.44       38.44     62.90 o 
   3  16   1      191.41      228.54     96.10 o 
   4  16   1       79.81      198.49     84.57 o 
   5  16   1       59.41      106.58     72.34 o 
   6  16   1        7.28       39.84     65.35 o 
   7  16   1       26.84       54.16     64.65 o 
  -3  17   1       51.68       53.12     51.37 o 
  -2  17   1      149.57      148.52     69.89 o 
  -1  17   1       51.85       57.31     72.34 o 
   0  17   1       13.83       67.44     68.49 o 
   1  17   1       11.45       20.97     68.14 o 
   2  17   1       80.61      200.23     85.62 o 
   3  17   1        8.13      -23.41     52.42 o 
   4  17   1        8.32       19.22     56.26 o 
   2 -17   2        0.22        9.78     50.67 o 
  -5 -16   2       48.99       78.28     69.19 o 
  -4 -16   2       11.46       76.88     70.24 o 
  -3 -16   2       17.43       30.05     67.44 o 
  -2 -16   2       14.80       41.24     65.70 o 
  -1 -16   2       59.86      146.07     83.52 o 
   0 -16   2       13.99       29.35     54.86 o 
   1 -16   2       31.18       42.09     40.51 o 
   2 -16   2       19.34       74.66     44.83 o 
   3 -16   2       13.61       -2.93     35.02 o 
   4 -16   2       60.75       80.72     56.96 o 
  -5 -15   2      105.93      125.10     75.83 o 
  -4 -15   2        9.25      -14.33     55.21 o 
  -3 -15   2       26.38       61.50     63.95 o 
  -2 -15   2       25.18       37.74     61.85 o 
  -1 -15   2       80.28      149.91     80.37 o 
   0 -15   2       65.64      149.21     77.23 o 
   1 -15   2        1.03       -6.66     32.99 o 
   2 -15   2      179.45      208.14     83.87 o 
   3 -15   2        6.38        8.77     32.91 o 
   4 -15   2        8.63       24.46     46.83 o 
   5 -15   2       96.24      100.64     57.31 o 
  -6 -14   2       18.25       82.12     72.34 o 
  -5 -14   2       72.75       75.48     66.05 o 
  -4 -14   2      271.35      332.68    105.18 o 
  -3 -14   2       41.91       61.50     58.01 o 
  -2 -14   2        4.70       37.39     51.37 o 
  -1 -14   2       47.88       82.47     61.50 o 
   0 -14   2        3.10       37.61     31.15 o 
   1 -14   2        2.37      -10.04     30.44 o 
   2 -14   2      147.91      114.50     44.60 o 
   3 -14   2      125.45      208.53     59.28 o 
   4 -14   2       37.67        0.35     37.74 o 
   5 -14   2       66.44       29.70     49.97 o 
   6 -14   2      134.39      161.80     69.89 o 
  -9 -13   2       22.74        1.05     46.48 o 
  -6 -13   2        7.31       -9.78     52.77 o 
  -5 -13   2        1.54       32.15     52.77 o 
  -4 -13   2      112.98      130.69     63.25 o 
  -3 -13   2      265.11      410.25    110.43 o 
  -2 -13   2       73.65      120.56     63.60 o 
  -1 -13   2       80.04       34.31     29.05 o 
   0 -13   2      123.81      162.72     52.24 o 
   1 -13   2       84.37      110.17     44.11 o 
   2 -13   2       16.96        4.74     25.45 o 
   3 -13   2       48.03       68.36     39.16 o 
   4 -13   2      156.30      103.79     60.80 o 
   5 -13   2       64.75       56.61     46.13 o 
   6 -13   2        9.49      -11.88     33.55 o 
   7 -13   2      166.91      123.36     65.70 o 
   8 -13   2        0.49       -4.19     40.89 o 
  -9 -12   2       15.79       33.90     49.27 o 
  -8 -12   2       73.70       53.82     52.77 o 
  -7 -12   2       53.54       11.88     40.54 o 
  -6 -12   2      258.59      301.26    142.23 o 
  -5 -12   2      401.22      546.54    123.01 o 
  -4 -12   2        0.07       26.21     42.63 o 
  -3 -12   2      472.70      570.30    121.26 o 
  -2 -12   2      145.25      202.68     76.18 o 
  -1 -12   2      129.35      141.81     42.74 o 
   0 -12   2      102.47      111.81     38.11 o 
   1 -12   2      786.97      713.60    162.49 o 
   2 -12   2       92.55       62.63     33.97 o 
   3 -12   2      111.81      146.44     46.26 o 
   4 -12   2      577.58      452.54    107.28 o 
   5 -12   2      109.80      126.85     64.65 o 
   6 -12   2       91.47       17.12     42.63 o 
   7 -12   2        3.39        9.09     38.79 o 
   8 -12   2       24.90       23.41     46.48 o 
   9 -12   2        5.73        4.19     44.38 o 
 -10 -11   2      124.66       83.17     63.25 o 
  -9 -11   2      138.14      163.89     77.93 o 
  -8 -11   2       32.11       46.48     51.02 o 
  -7 -11   2        7.23       21.60     33.70 o 
  -6 -11   2       52.93       43.03     31.30 o 
  -5 -11   2      725.28      648.65     85.44 o 
  -4 -11   2      132.01      211.57     56.61 o 
  -3 -11   2       60.06       75.13     49.27 o 
  -2 -11   2      595.07      616.71    121.08 o 
  -1 -11   2      312.95      366.58     59.44 o 
   0 -11   2       10.77        5.93     22.35 o 
   1 -11   2      219.60      165.04     42.90 o 
   2 -11   2       49.84       44.62     30.23 o 
   3 -11   2       72.29       98.49     37.06 o 
   4 -11   2       45.94       27.61     37.74 o 
   5 -11   2      234.79      142.58     66.40 o 
   6 -11   2      108.81      106.93     56.96 o 
   7 -11   2        0.33       -3.84     33.90 o 
   8 -11   2       25.63       42.63     51.02 o 
   9 -11   2      103.48       96.10     59.41 o 
  10 -11   2       52.00      109.03     61.50 o 
 -10 -10   2        1.00       22.71     55.21 o 
  -9 -10   2       64.05       55.21     55.91 o 
  -8 -10   2       38.87       27.26     46.13 o 
  -7 -10   2      416.67      436.12    110.25 o 
  -6 -10   2      330.85      274.41     57.20 o 
  -5 -10   2      199.29      162.25     44.23 o 
  -4 -10   2      347.13      354.49     59.12 o 
  -3 -10   2      163.28      195.83     45.46 o 
  -2 -10   2      118.24       60.23     34.23 o 
  -1 -10   2     1179.58     1228.87     85.31 o 
   0 -10   2      868.69      904.07    219.98 o 
   1 -10   2       12.76       12.22     20.88 o 
   2 -10   2     1425.77     1412.37    196.57 o 
   3 -10   2      623.84      648.13    154.81 o 
   4 -10   2      155.34       84.92     47.18 o 
   5 -10   2       31.04        9.09     31.80 o 
   6 -10   2        5.03       11.88     30.05 o 
   7 -10   2      131.17      140.13     67.79 o 
   8 -10   2        1.73       10.83     34.60 o 
   9 -10   2       47.51       32.85     50.67 o 
  10 -10   2       30.62       41.24     54.86 o 
  11 -10   2        6.51      145.72     89.11 o 
 -11  -9   2      176.62      215.26     84.57 o 
 -10  -9   2      290.69      243.57     90.16 o 
  -9  -9   2        4.55       39.49     49.62 o 
  -8  -9   2        4.71       -2.45     37.74 o 
  -7  -9   2      312.69      385.41    125.80 o 
  -6  -9   2      834.24      803.06    102.56 o 
  -5  -9   2      218.03      216.13     46.82 o 
  -4  -9   2      717.68      803.22     98.89 o 
  -3  -9   2       58.65       58.48     20.89 o 
  -2  -9   2        9.69       27.46     17.43 o 
  -1  -9   2       77.08      175.04     31.45 o 
   0  -9   2     2270.00     2376.97    202.53 o 
   1  -9   2      523.25      565.45     68.42 o 
   2  -9   2       86.48      119.39     34.76 o 
   3  -9   2       50.33       69.36     28.59 o 
   4  -9   2     1288.58     1078.05    122.66 o 
   5  -9   2      116.11      120.56     51.72 o 
   6  -9   2       35.54       10.83     27.26 o 
   7  -9   2       96.44      128.95     60.11 o 
   8  -9   2      127.84      148.52     69.19 o 
   9  -9   2       14.71        3.49     34.60 o 
  10  -9   2      111.61      142.92     69.89 o 
  11  -9   2       23.10       24.11     51.02 o 
 -11  -8   2       77.98       75.48     55.21 o 
 -10  -8   2       81.83       55.56     55.21 o 
  -9  -8   2       96.98      119.16     65.00 o 
  -8  -8   2       13.09       22.02     36.34 o 
  -7  -8   2      135.11      115.42     38.98 o 
  -6  -8   2      426.84      374.38     82.82 o 
  -5  -8   2      156.36      173.46     42.65 o 
  -4  -8   2     1162.85     1012.45     75.30 o 
  -3  -8   2      995.43      950.06     53.25 o 
  -2  -8   2      566.07      482.95     54.20 o 
  -1  -8   2       19.83       27.81     14.17 o 
   0  -8   2      780.77      855.35     64.27 o 
   1  -8   2     3343.12     3144.71    361.16 o 
   2  -8   2        1.89       -9.27     16.26 o 
   3  -8   2      801.30      808.04    169.83 o 
   4  -8   2      788.10      639.84    103.79 o 
   5  -8   2      567.31      451.84     92.95 o 
   6  -8   2       58.37       50.67     35.29 o 
   7  -8   2      243.85      292.14     80.72 o 
   8  -8   2      133.16      188.70     73.03 o 
   9  -8   2        6.28        4.54     32.15 o 
  10  -8   2       27.77       28.31     42.98 o 
  11  -8   2        9.60       18.52     41.58 o 
  12  -8   2        1.60       37.74     37.04 o 
 -11  -7   2       29.66        2.10     44.38 o 
 -10  -7   2       48.90       52.77     52.07 o 
  -9  -7   2      193.52      182.06     74.78 o 
  -8  -7   2       80.10       74.43     47.87 o 
  -7  -7   2      204.71      228.52     49.08 o 
  -6  -7   2     1570.33     1460.19    309.44 o 
  -5  -7   2      235.07      189.45     42.64 o 
  -4  -7   2      263.79      319.90     35.47 o 
  -3  -7   2        3.30       12.91     14.45 o 
  -2  -7   2     1308.03     1485.38    147.47 o 
  -1  -7   2     1382.48     1415.58    155.58 o 
   0  -7   2        2.42        7.41     11.28 o 
   1  -7   2      637.30      527.45     68.14 o 
   2  -7   2     3239.58     3346.52    571.70 o 
   3  -7   2      197.92      218.89     42.65 o 
   4  -7   2      445.04      286.55     69.54 o 
   5  -7   2     1089.69      947.71    107.63 o 
   6  -7   2      693.86      669.89    110.08 o 
   7  -7   2       25.98       37.39     32.50 o 
   8  -7   2       12.35       15.03     25.16 o 
   9  -7   2      143.48      240.77     73.38 o 
  10  -7   2        8.05      -16.42     30.05 o 
  11  -7   2        5.67      -27.96     35.29 o 
 -12  -6   2      223.58      238.32     93.65 o 
 -11  -6   2       82.03       90.86     69.54 o 
 -10  -6   2        3.50      -15.03     35.29 o 
  -9  -6   2      138.10       69.54     52.77 o 
  -8  -6   2      122.58      167.04     65.35 o 
  -7  -6   2      154.92      154.18     43.11 o 
  -6  -6   2     1386.70     1253.24    211.42 o 
  -5  -6   2      496.66      507.52     59.76 o 
  -4  -6   2      215.36      376.09     46.80 o 
  -3  -6   2      445.78      464.20     36.80 o 
  -2  -6   2      933.42      875.01     57.03 o 
  -1  -6   2     4082.75     4176.64    193.39 o 
   0  -6   2      565.24      406.07     73.14 o 
   1  -6   2        0.61        7.00     13.67 o 
   2  -6   2       14.57        3.04     14.13 o 
   3  -6   2      531.77      390.68     72.34 o 
   4  -6   2      354.05      296.33     68.84 o 
   5  -6   2      348.71      269.08     65.70 o 
   6  -6   2     1514.83     1304.49    125.80 o 
   7  -6   2      251.11      202.68     60.80 o 
   8  -6   2      230.98      186.26     61.50 o 
   9  -6   2       15.45       38.79     35.64 o 
  10  -6   2       49.95       42.98     41.58 o 
  11  -6   2       23.60       77.23     52.07 o 
  13  -6   2       71.34      237.63     92.60 o 
 -12  -5   2        8.15       -2.45     42.98 o 
 -11  -5   2      129.06      161.45     76.18 o 
 -10  -5   2        6.83       -8.04     40.19 o 
  -9  -5   2        6.66       35.64     40.89 o 
  -8  -5   2       39.54       55.16     27.54 o 
  -7  -5   2     1533.20     1473.28    131.74 o 
  -6  -5   2      266.83      245.82     64.30 o 
  -5  -5   2       29.22       29.61     12.75 o 
  -4  -5   2      175.35      275.79     34.99 o 
  -3  -5   2      846.37      972.15     55.76 o 
  -2  -5   2     2045.28     2200.39    152.88 o 
  -1  -5   2     2874.14     3002.00    202.65 o 
   0  -5   2      269.93      192.04     70.46 o 
   1  -5   2      761.32      787.02     51.61 o 
   2  -5   2     1257.26     1181.26    160.75 o 
   3  -5   2        5.36       15.03     23.06 o 
   4  -5   2      129.33      191.50     50.67 o 
   5  -5   2      151.06      131.39     46.48 o 
   6  -5   2      560.45      478.40     87.71 o 
   7  -5   2      441.41      374.61     77.23 o 
   8  -5   2        4.36       12.23     21.32 o 
   9  -5   2      424.73      500.06    103.09 o 
  10  -5   2      243.69      240.07     73.73 o 
  13  -5   2       63.23       71.29     55.91 o 
 -12  -4   2       29.68       27.61     52.07 o 
 -11  -4   2       88.61      111.12     69.89 o 
 -10  -4   2      352.75      313.11     94.70 o 
  -9  -4   2        7.33        9.09     35.99 o 
  -8  -4   2       21.96       37.17     25.61 o 
  -7  -4   2      298.09      309.88     50.89 o 
  -6  -4   2        7.49        7.71     18.63 o 
  -5  -4   2      211.39      264.57     44.98 o 
  -4  -4   2     2485.36     2760.63    199.25 o 
  -3  -4   2     1237.55     1121.13     69.00 o 
  -2  -4   2        4.01        9.92      9.19 o 
  -1  -4   2     1151.66     1306.37     51.26 o 
   0  -4   2       92.28       75.38     14.71 o 
   1  -4   2     3192.35     3179.41    534.48 o 
   2  -4   2      516.55      494.89     69.72 o 
   3  -4   2      353.01      278.16     54.51 o 
   4  -4   2     1280.96      862.09     83.17 o 
   5  -4   2      468.18      467.56     75.13 o 
   6  -4   2     1268.01     1368.09    116.72 o 
   7  -4   2     1182.16      884.46     99.59 o 
   8  -4   2      396.96      342.81     78.63 o 
   9  -4   2      191.11      206.18     65.00 o 
  10  -4   2        9.66        4.54     24.11 o 
  12  -4   2       51.99       75.83     61.15 o 
  13  -4   2       50.91       39.14     47.87 o 
 -13  -3   2       65.96       87.01     56.26 o 
 -12  -3   2       60.02      114.62     69.54 o 
 -11  -3   2       57.70       53.12     50.32 o 
 -10  -3   2      101.06      111.12     59.76 o 
  -9  -3   2      411.30      346.65     91.91 o 
  -8  -3   2      294.05      308.82     80.72 o 
  -7  -3   2       23.89       31.98     21.82 o 
  -6  -3   2      983.76     1017.01    124.40 o 
  -5  -3   2     2139.96     2129.52    145.62 o 
  -4  -3   2       18.99       16.53     10.95 o 
  -3  -3   2     6678.81     7297.13    586.79 o 
  -2  -3   2    16226.46    15923.82   2623.05 o 
  -1  -3   2      304.21      308.50     21.91 o 
   0  -3   2      433.78      416.20     25.04 o 
   1  -3   2     1065.50      976.27    143.97 o 
   2  -3   2      730.06      656.62     59.41 o 
   3  -3   2       13.17       25.16     18.52 o 
   4  -3   2      480.71      357.84     58.71 o 
   5  -3   2     2337.78     2034.15    125.10 o 
   6  -3   2        9.76       21.32     24.81 o 
   7  -3   2       77.82      113.57     44.03 o 
   8  -3   2      209.41      220.85     64.65 o 
   9  -3   2       69.07       83.87     41.93 o 
  10  -3   2       10.01       61.50     40.54 o 
  11  -3   2      214.73      287.25     90.16 o 
  12  -3   2       37.37       89.11     57.66 o 
  13  -3   2        0.92       25.16     54.51 o 
 -13  -2   2        5.74      -29.35     43.33 o 
 -12  -2   2      224.20      304.72    103.79 o 
 -11  -2   2        8.95       24.81     42.63 o 
 -10  -2   2       48.32       36.69     41.93 o 
  -9  -2   2      345.74      393.48     98.89 o 
  -8  -2   2      544.57      503.25     64.15 o 
  -7  -2   2      665.78      537.10     60.56 o 
  -6  -2   2        7.62        4.89     11.59 o 
  -5  -2   2     1853.19     1916.69    187.70 o 
  -4  -2   2     4280.73     4189.08    333.39 o 
  -3  -2   2      417.12      380.98     24.35 o 
  -2  -2   2    19297.30    20502.33   3031.65 o 
  -1  -2   2    35121.84    36228.66   1556.92 o 
   0  -2   2    29508.69    33361.90   2271.07 o 
   1  -2   2     3703.82     3338.99    110.43 o 
   2  -2   2      215.50      133.49     29.70 o 
   3  -2   2       72.35       72.69     25.16 o 
   4  -2   2      130.86      140.83     35.99 o 
   5  -2   2     1676.52     1542.47    101.69 o 
   6  -2   2     1267.77     1108.10     92.95 o 
   7  -2   2      320.05      335.47     65.70 o 
   8  -2   2       18.50       40.89     30.40 o 
   9  -2   2        6.49       16.77     30.75 o 
  10  -2   2      981.64      895.29    133.84 o 
  11  -2   2       94.47       95.75     55.21 o 
  12  -2   2       42.91       24.81     59.06 o 
  13  -2   2       28.86      153.41     79.33 o 
 -13  -1   2       65.84       71.64     66.40 o 
 -12  -1   2       89.67      116.37     61.50 o 
 -11  -1   2      257.93      311.71     97.15 o 
 -10  -1   2        3.57       21.67     37.74 o 
  -9  -1   2        0.53       21.67     33.20 o 
  -8  -1   2      298.27      272.44     49.17 o 
  -7  -1   2      474.77      442.55     48.38 o 
  -6  -1   2      413.57      394.76     38.02 o 
  -5  -1   2     3166.67     3000.43    303.78 o 
  -4  -1   2     1091.90      945.30     81.88 o 
  -3  -1   2      455.90      300.34     91.30 o 
  -2  -1   2       62.57      112.18     13.08 o 
  -1  -1   2     1853.68     2063.73    102.49 o 
   0  -1   2      539.58      521.28     19.59 o 
   1  -1   2     5596.50     5125.03    121.61 o 
   2  -1   2      159.84      181.71     29.70 o 
   3  -1   2       54.06       52.07     19.22 o 
   4  -1   2      226.81      178.92     36.69 o 
   5  -1   2      545.34      477.35     52.77 o 
   6  -1   2     1350.80     1257.32     91.21 o 
   7  -1   2      330.78      342.46     60.80 o 
   8  -1   2        2.25       15.47     18.64 o 
   9  -1   2       19.55       22.71     31.10 o 
  10  -1   2      375.89      476.30    101.69 o 
  11  -1   2       75.92       88.76     53.12 o 
  12  -1   2      105.28      121.61     63.25 o 
  13  -1   2      123.87      191.85     80.37 o 
 -13   0   2       44.01       82.12     63.60 o 
 -12   0   2        3.83       17.82     44.38 o 
 -11   0   2       95.28       85.96     61.50 o 
 -10   0   2      191.38      239.72     82.82 o 
  -9   0   2      147.12      115.67     58.71 o 
  -8   0   2       24.98       26.00     16.66 o 
  -7   0   2       69.70       61.29     20.69 o 
  -6   0   2     2060.99     1053.80    632.93 o 
  -5   0   2      235.41      192.52     36.91 o 
  -4   0   2     1588.57     1494.62    138.54 o 
  -3   0   2       11.65       23.40     11.12 o 
  -2   0   2      591.69      648.08     64.21 o 
  -1   0   2     9876.35     9412.79   1135.71 o 
   0   0   2     9603.24    10680.02    293.54 o 
   1   0   2     8675.73     9088.83    146.77 o 
   2   0   2     1601.05     1522.20     61.15 o 
   3   0   2      357.38      308.21     31.80 o 
   4   0   2      248.01      168.78     31.10 o 
   5   0   2      545.32      539.39     39.63 o 
   6   0   2       16.61       14.06     14.53 o 
   7   0   2     1320.10     1130.58     67.05 o 
   8   0   2      122.12      125.36     32.18 o 
   9   0   2        6.82       35.64     34.94 o 
  10   0   2      267.35      295.98     84.57 o 
  11   0   2        5.98       37.04     40.19 o 
  12   0   2        0.08       32.15     45.43 o 
 -13   1   2       53.05       74.43     60.11 o 
 -12   1   2      117.08       74.43     54.86 o 
 -11   1   2       21.77       39.49     43.33 o 
 -10   1   2      626.75      623.77    120.91 o 
  -9   1   2     1453.81     1529.54    148.17 o 
  -8   1   2       86.27       73.20     24.49 o 
  -7   1   2       10.49        4.18     15.28 o 
  -6   1   2      720.80      707.26     87.89 o 
  -5   1   2       56.11       69.19     30.05 o 
  -4   1   2        8.91        5.14     11.09 o 
  -3   1   2      328.13      437.52     63.60 o 
  -2   1   2     3066.41     3179.87    376.01 o 
  -1   1   2     1531.67     1975.12    166.14 o 
   0   1   2      305.61      298.51     54.26 o 
   1   1   2      181.10      142.22     12.76 o 
   2   1   2     1058.26     1014.93     49.10 o 
   3   1   2    16144.00    14814.25    613.28 o 
   4   1   2       34.65       19.66     10.20 o 
   5   1   2     3088.89     2809.30     81.06 o 
   6   1   2      191.89      203.82     30.18 o 
   7   1   2       44.29       30.01     17.51 o 
   8   1   2      262.07      220.15     65.00 o 
   9   1   2      296.13      267.33     73.73 o 
  10   1   2       90.91       68.49     46.13 o 
  11   1   2       29.41       30.05     40.54 o 
  12   1   2        9.01       19.92     42.98 o 
 -13   2   2       11.67       35.99     46.48 o 
 -12   2   2       54.57       57.66     61.85 o 
 -11   2   2        1.47       32.85     42.98 o 
 -10   2   2      589.86      518.93    111.47 o 
  -9   2   2     1077.72     1068.29     70.01 o 
  -8   2   2     1484.42     1369.29    172.01 o 
  -7   2   2       34.14       68.49     38.44 o 
  -6   2   2     1117.31     1173.10    100.99 o 
  -5   2   2      492.29      585.33     69.19 o 
  -4   2   2      162.82      264.53     52.42 o 
  -3   2   2        9.76       11.55      9.40 o 
  -2   2   2     7368.23     6751.75    802.34 o 
  -1   2   2    25287.80    13547.42   8922.97 o 
   0   2   2    11599.86    13951.67    471.23 o 
   1   2   2        6.15       10.70      6.02 o 
   2   2   2    12824.91    13471.64   1318.65 o 
   3   2   2     4854.95     4863.58    443.10 o 
   4   2   2      214.43      179.65     16.72 o 
   5   2   2     3326.61     3210.45    119.69 o 
   6   2   2      631.10      605.90     38.56 o 
   7   2   2      176.69      162.94     26.98 o 
   8   2   2      478.03      394.18     83.87 o 
   9   2   2      738.06      843.22    120.21 o 
  10   2   2       55.30       65.00     43.68 o 
  11   2   2       19.92        1.75     36.69 o 
  12   2   2        7.44       15.38     51.72 o 
 -11   3   2      132.38      172.98     73.38 o 
 -10   3   2        8.18        9.09     33.55 o 
  -9   3   2        0.81       -4.90     21.68 o 
  -8   3   2       79.03      135.94     51.72 o 
  -7   3   2      540.93      691.56    102.04 o 
  -6   3   2       91.09      135.24     47.87 o 
  -5   3   2     1486.91     1471.53    110.78 o 
  -4   3   2     2200.75     2330.83    128.95 o 
  -3   3   2      504.54      472.06     50.50 o 
  -2   3   2     3402.33     3294.92    400.23 o 
  -1   3   2    33503.59    36665.93    378.65 o 
   0   3   2     3653.43     4086.17    296.16 o 
   1   3   2     2780.78     3052.24    104.83 o 
   2   3   2      258.36      266.73     18.36 o 
   3   3   2     3070.86     3179.29    130.00 o 
   4   3   2       44.92       50.32     25.51 o 
   5   3   2     2981.77     2628.91    140.48 o 
   6   3   2     1382.05     1304.46     44.36 o 
   7   3   2      160.25      154.46     55.21 o 
   8   3   2       36.24       35.99     32.50 o 
   9   3   2       62.79       95.40     47.87 o 
  10   3   2       32.40       54.51     45.43 o 
  11   3   2        0.03       -6.64     37.39 o 
  12   3   2      320.47      401.52    111.47 o 
 -10   4   2      203.12      185.14     48.38 o 
  -9   4   2       65.96       82.80     44.38 o 
  -8   4   2     1332.54     1291.22    128.95 o 
  -7   4   2      831.61      986.85    107.28 o 
  -6   4   2        3.86       38.44     32.50 o 
  -5   4   2        5.96       21.67     25.16 o 
  -4   4   2     5993.55     6487.53    228.19 o 
  -3   4   2     8231.84     8621.68    913.59 o 
  -2   4   2      206.89      171.40     24.83 o 
  -1   4   2      266.06      277.21     31.11 o 
   0   4   2     2234.39     2187.09    163.89 o 
   1   4   2     1494.57     1482.18    121.08 o 
   2   4   2      291.56      299.38     23.13 o 
   3   4   2        8.16        9.42      5.69 o 
   4   4   2    10216.89    10365.02    269.77 o 
   5   4   2     1381.84     1499.49    111.82 o 
   6   4   2     3429.13     3043.01    167.39 o 
   7   4   2      589.68      527.67     91.21 o 
   8   4   2      263.78      204.08     61.15 o 
   9   4   2        2.77        1.40     29.35 o 
  10   4   2       57.28       73.73     50.32 o 
  11   4   2       49.77       93.65     57.66 o 
  12   4   2      210.50      221.55     82.47 o 
 -10   5   2        8.05       20.27     39.84 o 
  -9   5   2      487.90      729.30    134.19 o 
  -8   5   2      692.00      675.30    100.99 o 
  -7   5   2       14.13       17.47     28.65 o 
  -6   5   2     1737.61     1690.99    138.38 o 
  -5   5   2      506.42      693.31    100.64 o 
  -4   5   2       50.20       39.84     31.10 o 
  -3   5   2     6095.91     6138.27    739.44 o 
  -2   5   2     4028.08     4470.30    283.55 o 
  -1   5   2      736.77      728.87     46.77 o 
   0   5   2      244.82      185.60     22.72 o 
   1   5   2      338.87      368.55     43.68 o 
   2   5   2        5.46        7.14      9.24 o 
   3   5   2      156.28      170.80     17.34 o 
   4   5   2     1295.16     1294.01    102.04 o 
   5   5   2      423.22      413.40     74.08 o 
   6   5   2      183.99      212.47     62.90 o 
   7   5   2     1749.80     1510.32    131.39 o 
   8   5   2      897.09      919.40    107.98 o 
   9   5   2      125.44      111.47     52.07 o 
  10   5   2       22.28       99.24     55.21 o 
  11   5   2      141.90      205.48     75.83 o 
  12   5   2        1.36       30.75     51.02 o 
 -11   6   2        0.34      -10.13     39.84 o 
 -10   6   2       85.22       85.62     61.50 o 
  -9   6   2      214.05      279.21     88.06 o 
  -8   6   2       26.49       15.38     37.04 o 
  -7   6   2       57.71       83.17     48.22 o 
  -6   6   2      686.96      719.52    113.57 o 
  -5   6   2      188.36      226.09     66.40 o 
  -4   6   2        2.10        2.56     11.25 o 
  -3   6   2      201.69      302.43     70.47 o 
  -2   6   2     2062.18     2112.89    269.25 o 
  -1   6   2      567.83      460.42     46.48 o 
   0   6   2     3936.22     3647.89    181.71 o 
   1   6   2     2859.73     2909.08    359.93 o 
   2   6   2       49.32       45.78     16.40 o 
   3   6   2        8.80       26.05     12.23 o 
   4   6   2      787.63      772.98     85.96 o 
   5   6   2     3118.61     3388.96    179.97 o 
   6   6   2      390.70      338.62     78.63 o 
   7   6   2       54.77       77.23     44.38 o 
   8   6   2       82.46       71.29     44.38 o 
   9   6   2       39.78       60.11     45.43 o 
  10   6   2      224.30      196.74     69.89 o 
  11   6   2      261.97      266.63     86.31 o 
  12   6   2      174.84      212.47     85.62 o 
  13   6   2        7.33       -3.15     48.57 o 
 -11   7   2       52.82      111.03     46.04 o 
 -10   7   2        0.16      -19.57     38.09 o 
  -9   7   2      114.26      126.85     73.38 o 
  -8   7   2       14.12       35.29     43.33 o 
  -7   7   2      272.54      381.95     98.20 o 
  -6   7   2       64.11      103.09     49.62 o 
  -5   7   2     1147.44     1047.30    114.97 o 
  -4   7   2      532.18      618.19     68.09 o 
  -3   7   2      326.84      324.06     49.52 o 
  -2   7   2     2949.92     3088.72    127.90 o 
  -1   7   2      139.58      103.20     26.78 o 
   0   7   2     1708.14     1784.26    173.33 o 
   1   7   2      768.24      865.79     70.13 o 
   2   7   2     3177.19     2910.31    172.66 o 
   3   7   2       87.18       60.21     18.93 o 
   4   7   2     2699.48     2647.16    299.65 o 
   5   7   2     2405.89     2778.12    172.28 o 
   6   7   2      100.22       55.21     40.19 o 
   7   7   2     1106.25     1280.38    128.25 o 
   8   7   2      334.79      331.63     86.31 o 
   9   7   2      490.46      599.66    114.97 o 
  10   7   2      170.05      215.96     77.93 o 
  11   7   2        0.13       65.70     54.16 o 
  12   7   2       48.58       48.22     50.32 o 
 -11   8   2       46.69      115.67     69.54 o 
 -10   8   2       76.31      128.95     73.03 o 
  -9   8   2       36.96       41.58     57.66 o 
  -8   8   2       85.47      142.58     68.84 o 
  -7   8   2      241.00      276.41     84.22 o 
  -6   8   2       72.19       73.73     47.87 o 
  -5   8   2       68.12       80.72     45.08 o 
  -4   8   2      711.52      757.80     78.96 o 
  -3   8   2     1674.18     1893.08    199.36 o 
  -2   8   2       99.77      189.63     39.99 o 
  -1   8   2      593.22      573.89     71.46 o 
   0   8   2      665.07      741.65     74.96 o 
   1   8   2     1395.80     1415.23     94.55 o 
   2   8   2      845.75      712.21     42.18 o 
   3   8   2      113.95       88.63     27.79 o 
   4   8   2      174.13      191.50     62.90 o 
   5   8   2       16.07       15.73     33.20 o 
   6   8   2      451.77      471.76     96.10 o 
   7   8   2      377.69      542.35    104.14 o 
   8   8   2      175.94      198.14     71.99 o 
   9   8   2        1.06       37.39     40.54 o 
  10   8   2      186.22      164.11     49.94 o 
  11   8   2      216.03      270.52     66.34 o 
  12   8   2        8.41        2.10     44.03 o 
 -11   9   2        4.73      -33.55     39.84 o 
 -10   9   2      108.21      105.18     60.11 o 
  -9   9   2      162.93      287.95    102.39 o 
  -8   9   2       17.44       10.83     41.93 o 
  -7   9   2      168.54      183.11     76.88 o 
  -6   9   2       48.85      102.04     55.56 o 
  -5   9   2       15.82       11.88     34.94 o 
  -4   9   2       58.22       54.00     26.52 o 
  -3   9   2      111.65      108.19     35.64 o 
  -2   9   2      290.16      295.20     54.16 o 
  -1   9   2      548.49      538.12     80.37 o 
   0   9   2     2291.73     2276.92    201.28 o 
   1   9   2       29.89       50.70     25.94 o 
   2   9   2     1097.66      984.23     79.77 o 
   3   9   2      136.40      115.33     23.19 o 
   4   9   2      149.36      143.05     35.42 o 
   5   9   2      538.79      564.19     79.50 o 
   6   9   2     1931.21     1839.36    157.78 o 
   7   9   2      134.85       88.30     36.05 o 
   8   9   2        1.37       16.74     28.27 o 
   9   9   2       12.38        8.75     31.49 o 
  10   9   2      742.75      727.42    100.48 o 
  11   9   2      121.35      121.91     49.66 o 
  12   9   2       16.85       29.35     52.07 o 
 -10  10   2        0.60       -8.74     42.98 o 
  -9  10   2       72.78       83.87     56.26 o 
  -8  10   2        1.08       12.23     41.24 o 
  -7  10   2       59.91       73.03     56.96 o 
  -6  10   2      454.11      617.48    131.04 o 
  -5  10   2      145.42       96.80     53.47 o 
  -4  10   2       14.90        5.41     21.55 o 
  -3  10   2      355.42      310.89     57.49 o 
  -2  10   2      534.69      528.50     70.91 o 
  -1  10   2      334.39      399.48     72.16 o 
   0  10   2      147.68      119.77     35.77 o 
   1  10   2      990.61      870.91    187.65 o 
   2  10   2      280.58      209.25     81.07 o 
   3  10   2      107.19      108.65     30.25 o 
   4  10   2       19.43       12.32     20.15 o 
   5  10   2     1276.70     1230.55     87.49 o 
   6  10   2       27.83        1.65     25.80 o 
   7  10   2      283.15      340.47     63.33 o 
   8  10   2      156.45      165.78     48.04 o 
   9  10   2       56.85       51.50     36.02 o 
  10  10   2      233.42      262.35    134.01 o 
  11  10   2      229.22      256.14     67.14 o 
 -10  11   2       11.63       18.52     37.74 o 
  -9  11   2      134.22      112.17     65.70 o 
  -8  11   2      169.28       99.94     61.85 o 
  -7  11   2       13.64       32.15     41.58 o 
  -6  11   2      181.43      262.79     91.21 o 
  -5  11   2      185.37      259.29     80.72 o 
  -4  11   2      538.88      537.25     79.89 o 
  -3  11   2       59.71       75.68     33.72 o 
  -2  11   2       26.09       28.39     19.89 o 
  -1  11   2      104.39      101.08     58.71 o 
   0  11   2      371.30      252.63     49.60 o 
   1  11   2      974.65     1037.67     80.54 o 
   2  11   2      615.35      244.25    262.79 o 
   3  11   2       29.63       50.67     44.03 o 
   4  11   2        0.66       -4.19     33.20 o 
   5  11   2      779.20      714.18    100.99 o 
   6  11   2      338.98      328.85     60.19 o 
   7  11   2       23.96       33.73     31.09 o 
   8  11   2       10.56       33.61     35.54 o 
   9  11   2       15.14       16.62     35.91 o 
  10  11   2       22.24       23.51     37.42 o 
  11  11   2      114.56      167.30     52.51 o 
  -9  12   2       18.32       38.09     48.92 o 
  -8  12   2      102.17       67.79     54.86 o 
  -7  12   2       24.14      -12.23     34.94 o 
  -6  12   2        8.20       -3.15     32.50 o 
  -5  12   2      206.62       94.35     54.16 o 
  -4  12   2      255.45      246.65     72.16 o 
  -3  12   2       60.87       54.72     30.81 o 
  -2  12   2      167.96      154.50     44.67 o 
  -1  12   2      564.27      497.32    163.89 o 
   0  12   2      538.52      497.41    193.42 o 
   1  12   2        4.65       10.76     22.57 o 
   2  12   2      217.92      174.38     73.03 o 
   3  12   2      595.98      639.14    122.31 o 
   4  12   2      137.64       95.05     55.91 o 
   5  12   2      405.77      395.58     97.15 o 
   6  12   2      350.24      255.45     86.66 o 
   7  12   2       32.12       35.99     51.02 o 
   8  12   2        0.17      -16.00     27.34 o 
   9  12   2       49.36       59.32     38.95 o 
  10  12   2      188.02      202.26     60.06 o 
  11  12   2       59.59       42.98     56.26 o 
  -8  13   2        7.51       26.21     51.02 o 
  -7  13   2       85.64       35.64     45.78 o 
  -6  13   2       92.96       64.30     55.91 o 
  -5  13   2        0.97       -7.69     35.29 o 
  -4  13   2        3.42       -8.57     26.74 o 
  -3  13   2      220.90      178.33     50.48 o 
  -2  13   2       86.39      103.33     39.12 o 
  -1  13   2     1204.58     1472.58    159.70 o 
   0  13   2      118.28      153.25     44.09 o 
   1  13   2       29.69       19.71     25.92 o 
   2  13   2        1.91       38.44     45.78 o 
   3  13   2      114.52      125.45     62.20 o 
   4  13   2        1.94       26.91     46.13 o 
   5  13   2       40.77       27.61     47.53 o 
   6  13   2      223.59      255.45     87.01 o 
   7  13   2       30.47       34.25     57.31 o 
   8  13   2        3.75      -28.65     50.32 o 
   9  13   2        5.21       35.29     61.15 o 
  10  13   2      109.03      187.30     81.07 o 
  -7  14   2        0.45       -6.29     38.09 o 
  -6  14   2       47.76       64.30     54.51 o 
  -5  14   2        2.46       -5.59     38.09 o 
  -4  14   2        0.71        5.54     29.21 o 
  -3  14   2      159.07      183.12     59.76 o 
  -2  14   2      111.07      113.47     45.05 o 
  -1  14   2       13.02        9.81     28.35 o 
   0  14   2      534.35      508.91     79.79 o 
   1  14   2      261.70      328.48    101.69 o 
   2  14   2      185.92      130.69     69.19 o 
   3  14   2       15.12       21.67     45.08 o 
   4  14   2      103.55      171.93     76.53 o 
   5  14   2       11.61       10.83     47.53 o 
   6  14   2       99.29      111.12     66.40 o 
   7  14   2       64.55       32.50     57.31 o 
   8  14   2      215.39      237.63     96.10 o 
   9  14   2       27.77      148.52     74.08 o 
  -6  15   2       14.62       29.70     46.83 o 
  -5  15   2       32.37       85.96     55.21 o 
  -4  15   2        3.42       20.06     34.40 o 
  -3  15   2       20.96       15.57     32.55 o 
  -2  15   2       53.05       35.20     33.81 o 
  -1  15   2      263.64      187.57     54.68 o 
   0  15   2       10.17       27.24     32.82 o 
   1  15   2       93.36      110.78     66.74 o 
   2  15   2      315.53      343.86    110.08 o 
   3  15   2      111.55      154.46     77.93 o 
   4  15   2       58.78      124.05     76.18 o 
   5  15   2       44.17       46.48     59.06 o 
   6  15   2        1.52       17.82     60.11 o 
   7  15   2        1.94        3.49     53.12 o 
   8  15   2      120.31      107.98     66.40 o 
  -4  16   2       87.99      106.17     81.95 o 
  -3  16   2        1.13       14.18     36.34 o 
  -2  16   2      220.74      201.37     88.93 o 
  -1  16   2       92.61       96.24     40.20 o 
   0  16   2      113.97      129.30     71.64 o 
   1  16   2       52.00       64.30     62.55 o 
   2  16   2       10.04       -2.45     54.86 o 
   3  16   2       30.23      -30.75     49.27 o 
   4  16   2        2.29      -49.27     49.27 o 
   5  16   2        9.65       51.72     60.80 o 
   6  16   2       60.72       91.91     63.60 o 
   7  16   2        2.37       71.64     55.56 o 
  -3  17   2       27.78      -40.89     40.89 o 
  -2  17   2       32.45       52.49     36.76 o 
  -1  17   2      133.56       62.90     49.27 o 
   0  17   2      158.84      218.06     97.15 o 
   1  17   2      118.95       78.28     71.64 o 
   2  17   2       49.10       63.25     65.35 o 
   3  17   2      115.86      143.27     84.92 o 
   4  17   2        1.28      -15.38     48.57 o 
  -4 -16   3       85.58      126.50     74.08 o 
  -3 -16   3       71.96       75.48     70.94 o 
  -2 -16   3       14.46       77.58     75.48 o 
  -1 -16   3       41.61       63.25     73.73 o 
   0 -16   3       32.56       67.44     73.73 o 
   1 -16   3       35.18       -6.95     36.87 o 
   2 -16   3       99.30      119.45     50.50 o 
   3 -16   3       57.14       57.66     55.21 o 
  -4 -15   3       22.86       36.34     59.41 o 
  -3 -15   3       39.39      -20.97     60.80 o 
  -2 -15   3        0.59       15.03     56.26 o 
  -1 -15   3        0.18        4.19     53.12 o 
   0 -15   3        1.81       14.68     52.07 o 
   1 -15   3       89.21       63.14     38.84 o 
   2 -15   3        6.35       15.23     33.75 o 
   3 -15   3       25.77       17.82     46.83 o 
   4 -15   3       43.27       56.26     44.73 o 
   5 -15   3       10.37       61.50     47.53 o 
  -5 -14   3       75.06      138.03     85.27 o 
  -4 -14   3        2.88        1.75     51.37 o 
  -3 -14   3        4.75        0.35     53.12 o 
  -2 -14   3      189.20      330.93     98.89 o 
  -1 -14   3        3.41       28.65     48.22 o 
   0 -14   3       24.27       66.85     39.49 o 
   1 -14   3      203.59      275.71    100.12 o 
   2 -14   3       17.48       38.57     35.67 o 
   3 -14   3        3.34       -8.82     30.46 o 
   4 -14   3      109.29      170.88     67.79 o 
   5 -14   3       91.30        5.94     45.78 o 
   6 -14   3        1.91       -9.09     42.63 o 
  -5 -13   3      437.67      482.94    118.11 o 
  -4 -13   3      127.47      243.22     85.96 o 
  -3 -13   3        7.89       58.71     53.47 o 
  -2 -13   3      477.33      577.64    126.85 o 
  -1 -13   3      191.90      192.30     48.97 o 
   0 -13   3       31.08       27.96     34.07 o 
   1 -13   3      381.29      525.37     80.77 o 
   2 -13   3      211.53      237.09     60.02 o 
   3 -13   3        0.71        2.95     28.40 o 
   4 -13   3       35.43       40.89     49.97 o 
   5 -13   3      110.23       91.91     58.36 o 
   6 -13   3      225.91      306.47     99.59 o 
   7 -13   3       32.35       42.98     46.48 o 
  -9 -12   3       42.36       54.51     56.96 o 
  -8 -12   3       61.82       97.85     63.60 o 
  -7 -12   3       92.92      116.02     61.85 o 
  -6 -12   3        2.20      -26.91     34.94 o 
  -5 -12   3       93.43       74.08     57.66 o 
  -4 -12   3      539.53      663.95    129.30 o 
  -3 -12   3       11.99       34.94     46.13 o 
  -2 -12   3       49.03       61.15     50.32 o 
  -1 -12   3       73.24       80.63     34.81 o 
   0 -12   3      262.96      337.70     63.30 o 
   1 -12   3       52.20       69.78     35.58 o 
   2 -12   3      379.20      306.55    118.99 o 
   3 -12   3      189.04      225.22     56.16 o 
   4 -12   3        1.03        7.69     35.64 o 
   5 -12   3      166.14      167.39     71.64 o 
   6 -12   3      633.53      661.86    139.78 o 
   7 -12   3       18.26        6.99     37.39 o 
   8 -12   3        0.01      -16.77     44.38 o 
   9 -12   3        1.31       44.03     47.53 o 
  -9 -11   3       55.41        7.69     49.97 o 
  -8 -11   3       11.24       17.47     42.98 o 
  -7 -11   3       58.82       27.61     52.42 o 
  -6 -11   3       50.13       63.25     53.12 o 
  -5 -11   3      154.03      142.41     45.12 o 
  -4 -11   3      146.81      160.46     50.32 o 
  -3 -11   3      425.30      553.31     74.19 o 
  -2 -11   3       57.10       37.15     27.45 o 
  -1 -11   3      238.33      268.09     53.98 o 
   0 -11   3      335.06      334.50     60.15 o 
   1 -11   3      113.46      119.52     40.38 o 
   2 -11   3       37.28       27.72     25.92 o 
   3 -11   3      816.82      868.44     97.62 o 
   4 -11   3        7.75        1.40     35.64 o 
   5 -11   3       83.19       75.48     49.97 o 
   6 -11   3        3.86       -0.35     36.69 o 
   7 -11   3      189.62      224.35     83.87 o 
   8 -11   3       78.44       99.24     55.56 o 
   9 -11   3        2.93      -29.70     39.84 o 
  10 -11   3       25.20       65.70     52.42 o 
 -10 -10   3      157.26      149.21     71.29 o 
  -9 -10   3       99.07       29.70     43.68 o 
  -8 -10   3        2.08      -23.41     37.39 o 
  -7 -10   3        0.84       10.48     40.54 o 
  -6 -10   3      219.86      263.65     56.95 o 
  -5 -10   3      227.18      244.31     52.04 o 
  -4 -10   3      116.97      159.40     45.03 o 
  -3 -10   3       50.42       71.51     33.39 o 
  -2 -10   3      277.07      318.92     44.48 o 
  -1 -10   3       38.79       67.96     22.20 o 
   0 -10   3      321.10      310.12     54.94 o 
   1 -10   3      563.93      644.73     77.71 o 
   2 -10   3        1.20        1.85     22.41 o 
   3 -10   3       44.88       60.65     31.15 o 
   4 -10   3      146.86      189.75     66.40 o 
   5 -10   3      753.64      576.59    114.97 o 
   6 -10   3       79.32       76.53     49.62 o 
   7 -10   3        8.77       12.23     33.55 o 
   8 -10   3       80.19       73.03     55.21 o 
   9 -10   3       62.30       95.75     62.55 o 
  10 -10   3        2.52       -0.70     44.03 o 
  11 -10   3       98.37      145.02     59.76 o 
 -10  -9   3      129.58      142.58     74.43 o 
  -9  -9   3      153.74       80.02     53.12 o 
  -8  -9   3       92.63       83.52     54.51 o 
  -7  -9   3        6.29        5.59     41.58 o 
  -6  -9   3       32.39       35.11     28.79 o 
  -5  -9   3       80.08       98.44     34.73 o 
  -4  -9   3      367.54      311.50     54.73 o 
  -3  -9   3      624.52      680.57     57.85 o 
  -2  -9   3      402.19      389.31     46.41 o 
  -1  -9   3      393.84      428.48     52.13 o 
   0  -9   3      156.53      150.54     29.55 o 
   1  -9   3     1083.18      942.16    170.01 o 
   2  -9   3     1967.81     2100.54    163.54 o 
   3  -9   3       52.51       90.55     33.12 o 
   4  -9   3      228.65      184.86     65.00 o 
   5  -9   3      378.69      267.68     78.63 o 
   6  -9   3       37.38      100.29     49.97 o 
   7  -9   3      173.98      188.00     69.54 o 
   8  -9   3      474.67      479.79    112.52 o 
   9  -9   3      349.81      595.46    128.25 o 
  10  -9   3       55.82       75.13     60.45 o 
  11  -9   3       32.21        1.40     43.33 o 
 -11  -8   3      126.81      114.62     61.15 o 
 -10  -8   3       14.67       33.90     52.42 o 
  -9  -8   3        6.41       22.71     46.83 o 
  -8  -8   3       83.18       87.36     61.85 o 
  -7  -8   3      196.02      163.54     68.14 o 
  -6  -8   3     1173.78     1153.18    160.75 o 
  -5  -8   3        7.03       -7.34     22.10 o 
  -4  -8   3       40.87       54.01     27.83 o 
  -3  -8   3       29.15       40.34     20.89 o 
  -2  -8   3        6.58        9.59     16.22 o 
  -1  -8   3      511.09      551.32     48.89 o 
   0  -8   3     2128.64     2063.26    210.89 o 
   1  -8   3       99.42      141.68     37.25 o 
   2  -8   3      313.38      292.09     50.72 o 
   3  -8   3      355.68      330.23     76.88 o 
   4  -8   3      200.68      155.51     57.31 o 
   5  -8   3      189.55      204.78     65.35 o 
   6  -8   3       87.93       84.57     45.08 o 
   7  -8   3       25.95       15.73     33.55 o 
   8  -8   3      192.44      191.50     67.79 o 
   9  -8   3       14.06       52.77     44.03 o 
  10  -8   3       87.97      120.21     66.05 o 
  11  -8   3        0.55      -16.42     36.69 o 
  12  -8   3        1.59       43.33     39.84 o 
 -11  -7   3       27.56       65.70     52.77 o 
 -10  -7   3       20.08       12.23     40.19 o 
  -9  -7   3       57.97       59.06     50.67 o 
  -8  -7   3      189.55      156.90     66.74 o 
  -7  -7   3      336.70      270.12     82.47 o 
  -6  -7   3       55.46       60.76     32.38 o 
  -5  -7   3       43.48       66.39     29.22 o 
  -4  -7   3       92.79      100.54     24.00 o 
  -3  -7   3      372.48      422.71     42.29 o 
  -2  -7   3      607.78      631.18     43.70 o 
  -1  -7   3      206.94      257.42     33.93 o 
   0  -7   3     2372.27     2240.64    224.28 o 
   1  -7   3      104.58       93.90     28.00 o 
   2  -7   3       21.32       10.98     17.66 o 
   3  -7   3       98.87       89.46     43.33 o 
   4  -7   3      460.62      384.04     81.42 o 
   5  -7   3        0.11       -1.40     21.67 o 
   6  -7   3      202.41      173.33     60.45 o 
   7  -7   3      149.49      212.12     68.49 o 
   8  -7   3       12.90       34.25     30.75 o 
   9  -7   3      106.87       69.89     47.53 o 
  10  -7   3      131.10      149.91     62.90 o 
  11  -7   3       18.40       39.49     52.07 o 
 -11  -6   3        1.25       -5.24     35.29 o 
 -10  -6   3       83.75       79.33     57.66 o 
  -9  -6   3       57.73       89.11     55.56 o 
  -8  -6   3       46.05       51.37     44.38 o 
  -7  -6   3       97.24       95.05     48.57 o 
  -6  -6   3      494.86      576.54    154.81 o 
  -5  -6   3      106.65       87.38     31.03 o 
  -4  -6   3     1274.30     1352.59    100.68 o 
  -3  -6   3     1397.03     1405.49     59.64 o 
  -2  -6   3      361.62      335.19     35.85 o 
  -1  -6   3     1040.83     1170.21     53.52 o 
   0  -6   3      142.32      137.46     23.87 o 
   1  -6   3      868.28      746.41     75.66 o 
   2  -6   3     1301.88     1483.33    262.26 o 
   3  -6   3     1448.19     1271.65    111.12 o 
   4  -6   3     1009.35      906.12     99.24 o 
   5  -6   3      589.63      482.24     86.66 o 
   6  -6   3       58.29       60.45     34.60 o 
   7  -6   3     1264.94     1273.39    130.69 o 
   8  -6   3      516.58      428.77     94.70 o 
   9  -6   3        0.86      -10.13     24.81 o 
  10  -6   3       68.54       88.06     52.07 o 
  11  -6   3       17.89       22.36     42.28 o 
 -12  -5   3      110.00      153.41     85.62 o 
 -11  -5   3        7.71      -15.73     40.19 o 
 -10  -5   3        5.73       32.85     47.53 o 
  -9  -5   3       64.55       63.95     51.72 o 
  -8  -5   3      500.57      471.41    106.93 o 
  -7  -5   3      350.26      254.75     76.88 o 
  -6  -5   3     1371.47     1349.84    246.01 o 
  -5  -5   3       14.18       11.32     12.56 o 
  -4  -5   3     1137.77     1202.46     68.94 o 
  -3  -5   3     4456.33     4678.65    217.06 o 
  -2  -5   3     4414.52     4451.64    196.94 o 
  -1  -5   3     1062.06     1071.92     51.36 o 
   0  -5   3     3808.44     4017.24    169.17 o 
   1  -5   3      146.60      116.89     26.70 o 
   2  -5   3      782.98     1030.40     68.67 o 
   3  -5   3      962.61      815.96     84.57 o 
   4  -5   3      245.08      241.47     59.76 o 
   5  -5   3      979.88      800.94     92.95 o 
   6  -5   3     3363.28     2925.24    180.67 o 
   7  -5   3       10.11       23.06     25.86 o 
   8  -5   3       44.55       24.81     28.31 o 
   9  -5   3       72.59       48.92     38.79 o 
  10  -5   3       12.02       31.80     36.34 o 
  11  -5   3        1.81        7.34     42.63 o 
  13  -5   3        0.31       -5.94     45.43 o 
 -12  -4   3      187.33      271.87    102.04 o 
 -11  -4   3      242.55      356.44    109.73 o 
 -10  -4   3      104.55       80.72     57.66 o 
  -9  -4   3       79.97       98.20     53.82 o 
  -8  -4   3      331.54      363.08     91.91 o 
  -7  -4   3       30.03       21.73     22.56 o 
  -6  -4   3       73.36       82.55     29.59 o 
  -5  -4   3      910.49      964.56     66.37 o 
  -4  -4   3      102.07      115.92     24.73 o 
  -3  -4   3      378.72      451.83     33.12 o 
  -2  -4   3     3651.96     3464.43    115.39 o 
  -1  -4   3     5055.12     5586.52    176.15 o 
   0  -4   3     4051.60     4066.04    284.45 o 
   1  -4   3        3.46       13.99     12.26 o 
   2  -4   3      166.37      120.21     38.09 o 
   3  -4   3     1838.45     1615.50    110.08 o 
   4  -4   3     1660.45     1743.40    119.86 o 
   5  -4   3      861.37      630.06     87.36 o 
   6  -4   3      759.16      776.83     90.51 o 
   7  -4   3       62.87       30.40     32.15 o 
   8  -4   3       83.70       74.43     38.09 o 
   9  -4   3       83.56       76.53     40.89 o 
  10  -4   3       14.81       21.67     32.85 o 
  12  -4   3       25.80      127.20     71.64 o 
  13  -4   3       13.02        3.15     53.82 o 
 -12  -3   3        5.36        3.15     48.92 o 
 -11  -3   3      217.79      215.96     82.12 o 
 -10  -3   3       31.01       49.62     47.18 o 
  -9  -3   3      126.36      154.11     67.79 o 
  -8  -3   3      137.49      117.42     54.16 o 
  -7  -3   3      261.58      261.74     45.75 o 
  -6  -3   3      101.63      117.34     35.89 o 
  -5  -3   3       57.93       71.67     18.50 o 
  -4  -3   3     8731.20     9585.54    714.41 o 
  -3  -3   3     4299.85     4524.01    656.27 o 
  -2  -3   3      976.43     1174.70     72.27 o 
  -1  -3   3      224.71      267.17     24.27 o 
   0  -3   3     1692.57     1870.92    135.98 o 
   1  -3   3      735.72      891.13     87.71 o 
   2  -3   3     1303.82     1051.49     77.93 o 
   3  -3   3      631.43      569.25     62.55 o 
   4  -3   3      303.80      257.19     53.82 o 
   5  -3   3       43.71       46.83     28.65 o 
   6  -3   3     1368.70     1237.05    105.88 o 
   7  -3   3     1023.53      966.93     99.24 o 
   8  -3   3      640.18      518.58     90.51 o 
   9  -3   3       20.95       17.82     26.21 o 
  10  -3   3        5.90        0.70     27.26 o 
  11  -3   3      682.10      648.58    132.09 o 
  12  -3   3       83.14       87.36     56.96 o 
  13  -3   3       86.31      188.70     87.71 o 
 -12  -2   3       19.26       46.83     51.72 o 
 -11  -2   3       17.28       -4.54     39.14 o 
 -10  -2   3      497.20      468.61    111.82 o 
  -9  -2   3      419.83      518.93    113.22 o 
  -8  -2   3      110.23      104.83     49.97 o 
  -7  -2   3      415.16      325.35     48.89 o 
  -6  -2   3      117.77      166.00     33.36 o 
  -5  -2   3      188.04      281.40     30.39 o 
  -4  -2   3      761.96      952.47     41.77 o 
  -3  -2   3    10774.67    11981.91   1677.88 o 
  -2  -2   3    15300.51    17910.63    743.45 o 
  -1  -2   3     1226.99     1274.31     39.06 o 
   0  -2   3     6429.61     6883.60    448.60 o 
   1  -2   3       48.37      102.39     27.96 o 
   2  -2   3      700.60      682.13     58.01 o 
   3  -2   3      183.72      201.98     41.93 o 
   4  -2   3     5704.15     5086.24    177.17 o 
   5  -2   3        6.07        8.74     17.47 o 
   6  -2   3      871.62      711.83     75.83 o 
   7  -2   3     1888.11     1968.10    131.74 o 
   8  -2   3     1315.99     1278.64    113.22 o 
   9  -2   3       72.20      124.75     51.72 o 
  10  -2   3       18.55        0.35     30.40 o 
  11  -2   3      332.85      402.57    104.83 o 
  12  -2   3        4.43       28.31     42.98 o 
  13  -2   3        5.23        5.94     50.32 o 
 -13  -1   3      118.59      137.68     73.73 o 
 -12  -1   3       58.05       89.11     67.44 o 
 -11  -1   3        0.29       18.87     47.53 o 
 -10  -1   3       84.80      131.04     66.40 o 
  -9  -1   3       10.98       32.50     37.39 o 
  -8  -1   3       11.81       10.48     29.35 o 
  -7  -1   3        0.94        7.89     14.35 o 
  -6  -1   3     1653.33     1506.10    115.97 o 
  -5  -1   3     1968.47     1247.46    442.57 o 
  -4  -1   3      684.35      634.76     50.94 o 
  -3  -1   3     4924.02     4683.63    338.78 o 
  -2  -1   3     2707.65     2882.51    218.21 o 
  -1  -1   3     9642.18    11326.96    885.74 o 
   0  -1   3     4530.46     4607.73    302.97 o 
   1  -1   3     9919.40     9525.64    192.20 o 
   2  -1   3     2888.51     2782.32    105.88 o 
   3  -1   3       42.09       20.62     17.12 o 
   4  -1   3     1607.14     1662.68     92.95 o 
   5  -1   3     4666.09     4516.98    163.89 o 
   6  -1   3       87.01      116.37     35.64 o 
   7  -1   3      249.66      185.21     49.27 o 
   8  -1   3      516.86      452.30     57.22 o 
   9  -1   3      248.88      274.30     49.76 o 
  10  -1   3      118.78      161.80     61.85 o 
  11  -1   3      477.11      661.16    133.14 o 
  12  -1   3       95.05      160.75     74.43 o 
  13  -1   3       10.62        0.70     46.13 o 
 -13   0   3        1.80       -3.15     42.63 o 
 -12   0   3      151.35      157.95     80.72 o 
 -11   0   3       12.69       23.41     40.89 o 
 -10   0   3       50.37       80.72     52.77 o 
  -9   0   3      663.22      491.33    105.53 o 
  -8   0   3      476.77      155.09    223.30 o 
  -7   0   3      311.18      250.13     66.57 o 
  -6   0   3     1524.41     1401.71    115.08 o 
  -5   0   3      493.94      450.36     59.78 o 
  -4   0   3       50.88       40.93     12.82 o 
  -3   0   3      422.24      453.71     33.55 o 
  -2   0   3     1390.81     1303.51     86.09 o 
  -1   0   3      273.10      328.37     40.89 o 
   0   0   3      200.80      140.91     19.65 o 
   1   0   3     3919.24     3563.69    106.23 o 
   2   0   3     6038.94     5867.26    140.83 o 
   3   0   3     5691.21     5990.96    149.56 o 
   4   0   3     1492.31     1403.04     77.23 o 
   5   0   3       16.44        8.74     11.24 o 
   6   0   3     1605.60     1374.08    148.52 o 
   7   0   3      228.48      289.78     41.81 o 
   8   0   3      157.82      157.87     38.26 o 
   9   0   3       83.64       78.98     42.98 o 
  10   0   3        4.03        7.34     35.64 o 
  11   0   3       31.58       92.95     51.37 o 
  12   0   3      156.94      191.85     77.23 o 
  13   0   3       52.18       79.33     64.30 o 
 -13   1   3        1.05       18.17     45.78 o 
 -12   1   3        2.90      -15.73     44.38 o 
 -11   1   3       33.16       92.60     58.01 o 
 -10   1   3       39.56        3.84     35.99 o 
  -9   1   3      553.87      449.04     98.20 o 
  -8   1   3      718.57      774.06     72.94 o 
  -7   1   3      254.11      252.30     36.04 o 
  -6   1   3      514.81      504.52     38.76 o 
  -5   1   3      505.07      521.19     45.26 o 
  -4   1   3     1406.07     1188.11    222.77 o 
  -3   1   3     2723.61     2530.06    383.52 o 
  -2   1   3     5649.63     4928.08    565.76 o 
  -1   1   3     1556.84     1558.96     66.57 o 
   0   1   3      229.55      283.64     15.99 o 
   1   1   3     3168.75     2921.71    341.24 o 
   2   1   3    57585.13    59555.89   5496.14 o 
   3   1   3    26648.04    26547.76   2572.12 o 
   4   1   3      545.26      503.34     37.22 o 
   5   1   3      301.77      277.02     31.58 o 
   6   1   3      515.53      510.11     42.81 o 
   7   1   3     1640.24     1577.50     75.63 o 
   8   1   3       16.66       19.57     30.40 o 
   9   1   3       17.83       13.28     32.50 o 
  10   1   3       89.14       96.45     53.47 o 
  11   1   3       47.18       72.34     52.77 o 
  12   1   3      165.24      255.45     89.46 o 
  13   1   3      107.47      147.47     78.28 o 
 -12   2   3       24.52       19.22     49.27 o 
 -11   2   3       11.10      -16.07     35.29 o 
 -10   2   3       26.04       32.85     45.08 o 
  -9   2   3      347.87      384.43     62.78 o 
  -8   2   3      163.86      226.06     47.71 o 
  -7   2   3     2184.32     1848.64    280.61 o 
  -6   2   3      505.83      488.75    106.41 o 
  -5   2   3     2078.59     1991.76    279.21 o 
  -4   2   3       40.47       40.15     17.46 o 
  -3   2   3      146.46      112.64     24.81 o 
  -2   2   3      548.07      676.10     81.52 o 
  -1   2   3     3047.02     3771.73     59.94 o 
   0   2   3      964.06      410.37    510.90 o 
   1   2   3      282.90      399.30     26.73 o 
   2   2   3      755.45      694.30     40.89 o 
   3   2   3     1131.88     1232.91     86.14 o 
   4   2   3     7180.80     7075.32    465.47 o 
   5   2   3        1.57        8.85      9.69 o 
   6   2   3      609.60      591.22     41.08 o 
   7   2   3       56.26       48.08     17.20 o 
   8   2   3      247.26      262.44     68.49 o 
   9   2   3        6.06       -2.80     30.05 o 
  10   2   3      175.40      242.17     76.88 o 
  11   2   3        1.61      -12.23     36.69 o 
  12   2   3       10.38       -2.10     41.93 o 
  13   2   3       50.60       70.24     68.84 o 
 -11   3   3       56.21       35.29     52.07 o 
 -10   3   3        4.14       -8.74     33.20 o 
  -9   3   3      670.69      897.06    112.87 o 
  -8   3   3      159.55      163.21     41.14 o 
  -7   3   3      595.77      656.26    151.14 o 
  -6   3   3     2355.98     2297.51    360.63 o 
  -5   3   3      148.16      117.34     28.96 o 
  -4   3   3      291.69      307.95     74.08 o 
  -3   3   3      520.48      386.86     76.35 o 
  -2   3   3    24075.98    22744.22   2232.79 o 
  -1   3   3     1515.12     1658.08     50.49 o 
   0   3   3      921.27      871.02     40.89 o 
   1   3   3     5157.82     5652.60    128.60 o 
   2   3   3      596.38      536.67     30.12 o 
   3   3   3        0.98       10.05      7.71 o 
   4   3   3        5.91       33.38      9.72 o 
   5   3   3     2970.31     3258.85    287.95 o 
   6   3   3      170.56      192.09     36.69 o 
   7   3   3      739.41      710.08    101.69 o 
   8   3   3     1427.22     1324.41    125.45 o 
   9   3   3      558.62      574.49    105.53 o 
  10   3   3        4.10       -9.44     34.60 o 
  11   3   3       49.63       58.36     46.13 o 
  12   3   3       48.30       96.10     61.50 o 
  13   3   3        0.38        2.80     55.56 o 
 -10   4   3      114.61      163.89     66.05 o 
  -9   4   3       18.28       52.96     28.86 o 
  -8   4   3      336.40      362.85     60.80 o 
  -7   4   3       12.72       15.07     19.63 o 
  -6   4   3        3.31        3.99     17.60 o 
  -5   4   3      658.58      666.52     75.13 o 
  -4   4   3      160.63      205.85     33.55 o 
  -3   4   3      125.34      150.70     21.31 o 
  -2   4   3     3004.05     3401.27    214.99 o 
  -1   4   3     1202.99     1282.52     75.37 o 
   0   4   3     2910.49     3126.99    172.80 o 
   1   4   3      473.99      565.66     41.93 o 
   2   4   3     3138.61     2995.36     74.84 o 
   3   4   3        0.78        4.02      6.52 o 
   4   4   3      359.11      307.52     60.11 o 
   5   4   3     6345.98     5763.82    219.45 o 
   6   4   3     1163.23     1018.30    101.69 o 
   7   4   3      468.47      549.68     94.70 o 
   8   4   3      452.31      437.86     88.76 o 
   9   4   3      729.66      793.60    123.01 o 
  10   4   3       66.62      109.73     60.45 o 
  11   4   3       43.93        5.94     37.39 o 
  12   4   3      638.93      716.37    141.53 o 
  13   4   3       61.03       85.27     74.78 o 
 -10   5   3       11.82      -20.27     34.94 o 
  -9   5   3       34.84      -14.33     30.40 o 
  -8   5   3     1030.71     1179.04    131.39 o 
  -7   5   3      129.08      197.69     43.36 o 
  -6   5   3      615.17      559.08     60.50 o 
  -5   5   3      112.28      139.78     34.42 o 
  -4   5   3      210.62      136.19     31.10 o 
  -3   5   3      791.60      905.41     90.77 o 
  -2   5   3    11046.39    12496.28    418.99 o 
  -1   5   3     5437.59     5972.31    219.63 o 
   0   5   3      123.09       94.04     21.69 o 
   1   5   3     1110.26     1070.23    137.51 o 
   2   5   3      132.65      154.88     23.90 o 
   3   5   3      706.13      712.58     36.62 o 
   4   5   3        9.82       27.26     28.31 o 
   5   5   3     1125.75     1020.04     97.15 o 
   6   5   3      909.82      897.39     98.20 o 
   7   5   3      402.18      428.08     87.71 o 
   8   5   3       75.03       34.60     34.94 o 
   9   5   3      892.05      988.59    120.21 o 
  10   5   3      351.96      379.50     96.10 o 
  11   5   3        1.37       16.42     43.33 o 
  12   5   3       59.12       48.57     60.80 o 
  13   5   3      164.61      184.51     88.06 o 
 -11   6   3       21.42       31.10     45.43 o 
 -10   6   3       25.03      133.14     71.29 o 
  -9   6   3        3.98       20.62     38.44 o 
  -8   6   3      117.50      220.15     78.28 o 
  -7   6   3      899.58      879.91    134.54 o 
  -6   6   3      124.17      177.87     61.15 o 
  -5   6   3       18.64       27.45     17.07 o 
  -4   6   3      384.90      377.20     36.93 o 
  -3   6   3     3577.35     3440.64    270.42 o 
  -2   6   3      192.04      237.15     38.29 o 
  -1   6   3     1800.65     1949.34    184.16 o 
   0   6   3     3746.80     3525.35    312.41 o 
   1   6   3      882.97      903.02     60.98 o 
   2   6   3      448.95      460.86     69.19 o 
   3   6   3     2783.69     2805.78     80.30 o 
   4   6   3       94.01       75.47     14.31 o 
   5   6   3        1.61       11.18     28.65 o 
   6   6   3     1287.66     1252.08    119.51 o 
   7   6   3      394.35      432.27     87.01 o 
   8   6   3      181.50      204.08     67.44 o 
   9   6   3       25.13       91.91     49.62 o 
  10   6   3      286.46      422.13    103.44 o 
  11   6   3       42.53       61.15     56.61 o 
  12   6   3        0.14       18.17     47.87 o 
  13   6   3       74.42      203.73     77.58 o 
 -11   7   3       74.36      134.54     71.99 o 
 -10   7   3      220.28      306.12    104.14 o 
  -9   7   3      250.31      298.08     95.40 o 
  -8   7   3       80.71      125.45     61.15 o 
  -7   7   3       11.90       63.60     47.87 o 
  -6   7   3      310.25      393.13     94.35 o 
  -5   7   3      318.42      383.35     87.71 o 
  -4   7   3        1.65       -7.79     15.76 o 
  -3   7   3     3091.73     3311.83    340.89 o 
  -2   7   3      142.03      145.96     32.57 o 
  -1   7   3      413.39      491.95     54.36 o 
   0   7   3     2372.84     2222.75    155.16 o 
   1   7   3     3996.10     4452.45    572.92 o 
   2   7   3     8069.89     8224.53    857.02 o 
   3   7   3       55.03       70.40     20.49 o 
   4   7   3       19.01        2.84     11.25 o 
   5   7   3        7.34        3.49     33.55 o 
   6   7   3      379.92      462.32     89.11 o 
   7   7   3       14.41       30.40     37.74 o 
   8   7   3       70.14      103.79     52.77 o 
   9   7   3      399.23      419.34     96.45 o 
  10   7   3       80.41       86.66     53.47 o 
  11   7   3       82.94      189.75     75.83 o 
  12   7   3       26.37      -13.63     58.36 o 
 -11   8   3        6.96        4.19     45.78 o 
 -10   8   3       63.16       23.76     53.47 o 
  -9   8   3      182.76      355.74    107.98 o 
  -8   8   3      261.68      284.10     94.35 o 
  -7   8   3      136.52      214.21     78.63 o 
  -6   8   3      141.61      153.41     62.90 o 
  -5   8   3      101.50      147.82     58.71 o 
  -4   8   3       19.95       38.11     24.81 o 
  -3   8   3      506.99      522.89     97.15 o 
  -2   8   3      805.87      804.04     64.62 o 
  -1   8   3      428.26      400.77     54.37 o 
   0   8   3       44.04       55.38     23.19 o 
   1   8   3      466.05      520.36     33.86 o 
   2   8   3     2340.08     2551.68    196.74 o 
   3   8   3      383.65      419.94     45.61 o 
   4   8   3      834.08      795.70    112.52 o 
   5   8   3       44.05       54.86     39.14 o 
   6   8   3      157.40      166.34     61.50 o 
   7   8   3       53.75       81.42     49.27 o 
   8   8   3     1284.82     1333.85    142.92 o 
   9   8   3        2.05        6.64     38.79 o 
  10   8   3      128.26      132.09     66.05 o 
  11   8   3      109.50       92.25     68.14 o 
  12   8   3       35.47        9.78     55.56 o 
 -11   9   3        0.68       57.08     37.77 o 
 -10   9   3       87.02      134.54     74.43 o 
  -9   9   3      142.41       80.37     66.74 o 
  -8   9   3      509.48      503.56    128.60 o 
  -7   9   3       10.34       22.71     43.33 o 
  -6   9   3        1.13        7.69     34.60 o 
  -5   9   3       18.67       -9.44     24.11 o 
  -4   9   3        2.05        9.56     20.14 o 
  -3   9   3       24.87       37.70     23.95 o 
  -2   9   3     1114.40     1220.74    127.55 o 
  -1   9   3     1383.49     1286.37    209.49 o 
   0   9   3      242.40      376.87     54.62 o 
   1   9   3      392.38      381.19     53.73 o 
   2   9   3      507.26      489.44     45.83 o 
   3   9   3      503.05      540.17     40.79 o 
   4   9   3       58.83       24.81     40.54 o 
   5   9   3     1386.00     1306.59    133.14 o 
   6   9   3      188.13      158.65     64.65 o 
   7   9   3       10.87       22.02     44.73 o 
   8   9   3       68.54      102.39     59.76 o 
   9   9   3       35.38       22.02     45.43 o 
  10   9   3       88.57       82.12     68.84 o 
  11   9   3       23.25       34.89     36.90 o 
  12   9   3       46.29       84.90     47.11 o 
 -10  10   3       42.34       64.07     39.63 o 
  -9  10   3        1.46      -12.23     44.73 o 
  -8  10   3      304.75      401.87    116.37 o 
  -7  10   3      126.75      154.11     69.19 o 
  -6  10   3        1.88       20.97     42.28 o 
  -5  10   3      692.88      828.54    142.23 o 
  -4  10   3        3.00        8.15     23.55 o 
  -3  10   3        2.07       14.07     22.34 o 
  -2  10   3      354.99      434.07     81.42 o 
  -1  10   3      483.69      497.76     67.07 o 
   0  10   3        2.96       16.82     20.13 o 
   1  10   3      104.74      114.20     35.17 o 
   2  10   3       58.07       35.93     26.73 o 
   3  10   3      145.79      169.48     63.60 o 
   4  10   3      387.85      348.97     53.55 o 
   5  10   3      406.32      442.32     64.58 o 
   6  10   3      439.61      434.63    102.21 o 
   7  10   3      314.99      293.10     59.36 o 
   8  10   3      526.85      469.64     76.40 o 
   9  10   3       55.71       44.52     35.51 o 
  10  10   3       19.65       -9.34     30.93 o 
  11  10   3       63.54       17.94     35.99 o 
  12  10   3       13.63       26.85     59.23 o 
  -9  11   3        6.15       44.29     37.99 o 
  -8  11   3       41.92       -8.74     44.03 o 
  -7  11   3       70.33       71.29     54.86 o 
  -6  11   3      368.53      323.24    101.69 o 
  -5  11   3       24.99      -12.58     30.05 o 
  -4  11   3     1214.89     1217.22     97.99 o 
  -3  11   3      617.94      729.11     98.20 o 
  -2  11   3     1321.46     1402.03     99.45 o 
  -1  11   3      184.00      202.08     45.59 o 
   0  11   3      791.22      743.76     81.49 o 
   1  11   3      294.67      322.19     56.42 o 
   2  11   3      118.90       63.57     61.15 o 
   3  11   3      150.20      116.72     54.86 o 
   4  11   3      114.04      123.01     59.06 o 
   5  11   3      227.33      249.86     82.12 o 
   6  11   3       70.63       68.09     32.71 o 
   7  11   3      462.47      492.70     76.92 o 
   8  11   3      214.72      223.45     57.46 o 
   9  11   3       26.58       32.58     35.18 o 
  10  11   3        7.04       -4.88     33.90 o 
  11  11   3       39.65       70.13     43.21 o 
  12  11   3        0.11       64.30     53.82 o 
  -9  12   3      114.94       66.74     53.12 o 
  -8  12   3        0.13        6.29     47.53 o 
  -7  12   3      122.20      184.86     89.81 o 
  -6  12   3       60.23       82.82     54.16 o 
  -5  12   3       54.24       46.83     49.97 o 
  -4  12   3       16.36        7.07     28.13 o 
  -3  12   3     1452.44     1389.22    106.17 o 
  -2  12   3     1143.11     1304.37    100.80 o 
  -1  12   3        5.44        3.07     20.31 o 
   0  12   3      165.09      142.48     42.46 o 
   1  12   3        3.13       26.77     24.47 o 
   2  12   3       17.66       56.96     45.78 o 
   3  12   3        0.38       16.77     35.99 o 
   4  12   3     1473.76     1542.12    160.40 o 
   5  12   3       32.03       41.24     46.13 o 
   6  12   3        3.58       27.61     48.57 o 
   7  12   3      184.73      111.82     69.54 o 
   8  12   3      161.17      154.43     48.59 o 
   9  12   3      106.69       97.52     43.30 o 
  10  12   3        1.78       22.16     36.97 o 
  11  12   3      104.28      152.71     49.91 o 
  -8  13   3      136.29      116.72     64.65 o 
  -7  13   3       16.93       19.92     47.18 o 
  -6  13   3      149.60      112.52     63.95 o 
  -5  13   3      203.13      141.53     67.44 o 
  -4  13   3      130.52      159.75     41.23 o 
  -3  13   3       23.60       29.35     30.52 o 
  -2  13   3     1037.78     1012.67    221.73 o 
  -1  13   3      800.45      690.88    197.61 o 
   0  13   3       26.52       30.19     30.14 o 
   1  13   3      180.09      181.90     52.24 o 
   2  13   3      271.27      339.32     95.75 o 
   3  13   3      707.12      715.67    136.29 o 
   4  13   3       79.13       70.24     57.31 o 
   5  13   3      106.10      119.16     63.60 o 
   6  13   3      213.72      200.58     82.82 o 
   7  13   3        2.53       -2.80     48.57 o 
   8  13   3      146.67      159.35     77.23 o 
   9  13   3      354.06      507.05    134.19 o 
  10  13   3        4.60      -25.16     54.86 o 
  -7  14   3      184.41      113.57     62.90 o 
  -6  14   3        8.16       23.76     35.99 o 
  -5  14   3       81.09       55.56     52.77 o 
  -4  14   3       25.28       23.20     33.15 o 
  -3  14   3       74.56       58.26     41.76 o 
  -2  14   3      208.37      201.87     78.10 o 
  -1  14   3      717.43      614.21    202.33 o 
   0  14   3      113.45      140.54     44.93 o 
   1  14   3       11.65       23.76     47.87 o 
   2  14   3        5.92       19.22     47.87 o 
   3  14   3      537.47      632.15    135.94 o 
   4  14   3       54.25       25.86     54.16 o 
   5  14   3       48.08       35.64     54.86 o 
   6  14   3       37.86       52.77     58.36 o 
   7  14   3       10.07        6.64     49.27 o 
   8  14   3        3.44       68.84     66.05 o 
   9  14   3       72.24      123.36     77.93 o 
  -6  15   3        2.49        5.59     38.79 o 
  -5  15   3        8.10      -13.28     38.79 o 
  -4  15   3       90.23       93.30     45.87 o 
  -3  15   3       87.14       80.79     40.10 o 
  -2  15   3        0.51       -5.04     29.80 o 
  -1  15   3       35.19       33.87     35.13 o 
   0  15   3       63.47       23.11     30.18 o 
   1  15   3       11.02        7.69     48.92 o 
   2  15   3        2.31        8.04     42.63 o 
   3  15   3      229.94      237.98     89.81 o 
   4  15   3      101.93      162.14     78.98 o 
   5  15   3       25.12       28.65     59.06 o 
   6  15   3       27.52       65.35     67.79 o 
   7  15   3       69.11       40.19     58.71 o 
   8  15   3       58.04       87.71     65.00 o 
  -4  16   3       13.73       19.57     35.37 o 
  -3  16   3        8.96       -3.63     28.65 o 
  -2  16   3       23.52       32.17     36.93 o 
  -1  16   3       41.28       34.64     34.00 o 
   0  16   3      131.50      233.78     93.65 o 
   1  16   3      115.07      176.82     78.28 o 
   2  16   3      110.08      136.63     75.48 o 
   3  16   3       54.14       70.94     61.50 o 
   4  16   3      115.67      239.37     90.86 o 
   5  16   3        1.42       16.42     53.12 o 
   6  16   3        1.89      -34.25     51.37 o 
   7  16   3       21.80       56.96     54.86 o 
  -3  17   3        3.97       45.08     47.18 o 
  -2  17   3       75.45       34.07     46.65 o 
  -1  17   3        0.49       36.69     49.97 o 
   0  17   3        1.24      -33.20     40.89 o 
   1  17   3       58.83       94.00     68.14 o 
   2  17   3       73.29       80.72     69.89 o 
   3  17   3        0.31       24.81     59.06 o 
   4  17   3       12.52       -4.54     56.96 o 
  -3 -16   4        0.27       67.09     59.06 o 
  -2 -16   4        3.49       63.95     64.30 o 
  -1 -16   4        6.83      -32.85     65.35 o 
   0 -16   4        6.86       -1.40     57.66 o 
   1 -16   4       10.57      102.04     73.03 o 
   2 -16   4        4.72       26.07     33.72 o 
   3 -16   4        1.15        5.24     40.19 o 
  -3 -15   4        1.17       13.63     66.40 o 
  -2 -15   4       47.34       60.80     70.59 o 
  -1 -15   4        5.86        8.39     58.71 o 
   0 -15   4       28.54       46.13     67.44 o 
   1 -15   4       17.97       20.05     36.93 o 
   2 -15   4      130.56      134.10     52.62 o 
   3 -15   4       45.98       19.92     48.57 o 
   4 -15   4       14.02       40.89     44.38 o 
  -4 -14   4      201.80      247.06     96.45 o 
  -3 -14   4        6.33       60.80     59.41 o 
  -2 -14   4       46.61      166.34     81.42 o 
  -1 -14   4      114.84      136.29     75.13 o 
   0 -14   4      146.38      130.32     49.80 o 
   1 -14   4        2.28        6.01     31.81 o 
   2 -14   4       56.17       59.11     41.31 o 
   3 -14   4      101.63      110.78     63.25 o 
   4 -14   4       18.40       12.93     46.83 o 
   5 -14   4        8.16       33.55     51.37 o 
   6 -14   4       30.82       22.71     41.93 o 
  -4 -13   4       10.39      -23.06     52.77 o 
  -3 -13   4      162.69      419.34    108.33 o 
  -2 -13   4       86.37      113.57     66.40 o 
  -1 -13   4        7.09       77.93     57.66 o 
   0 -13   4       36.44       14.99     29.80 o 
   1 -13   4       41.09       63.48     38.12 o 
   2 -13   4       81.57       50.78     39.36 o 
   3 -13   4        6.09       11.53     42.98 o 
   4 -13   4      275.85      302.97     96.10 o 
   5 -13   4       27.56      -18.52     42.28 o 
   6 -13   4       21.24       17.82     44.73 o 
   7 -13   4       68.47       59.06     46.13 o 
  -9 -12   4        8.21       10.13     48.92 o 
  -8 -12   4        0.53       32.50     52.07 o 
  -7 -12   4        2.14       11.53     48.22 o 
  -6 -12   4       83.64      124.75     69.19 o 
  -5 -12   4      206.74      222.60     75.83 o 
  -4 -12   4        2.92       19.92     45.43 o 
  -3 -12   4      167.49      268.03     87.71 o 
  -2 -12   4      355.66      552.48    118.11 o 
  -1 -12   4      234.69      296.41     57.68 o 
   0 -12   4        5.18       24.79     30.04 o 
   1 -12   4      302.89      427.33     82.99 o 
   2 -12   4       38.41       19.16     29.43 o 
   3 -12   4       22.60       -8.39     36.69 o 
   4 -12   4      179.19      193.94     78.28 o 
   5 -12   4      300.60      326.39    100.64 o 
   6 -12   4        4.28      -15.73     34.94 o 
   7 -12   4       27.56       86.66     58.36 o 
   8 -12   4       26.00       61.50     57.66 o 
  -9 -11   4       15.83       23.06     47.18 o 
  -8 -11   4      113.99      154.11     75.83 o 
  -7 -11   4        0.43        1.40     44.73 o 
  -6 -11   4       76.11       49.62     52.07 o 
  -5 -11   4      317.91      289.34     86.66 o 
  -4 -11   4       57.18      135.24     41.26 o 
  -3 -11   4        8.79       29.45     27.78 o 
  -2 -11   4       13.31       27.19     25.64 o 
  -1 -11   4      960.62      981.07     90.29 o 
   0 -11   4       24.12       24.57     26.50 o 
   1 -11   4       43.52       25.05     26.62 o 
   2 -11   4       74.43      120.35     40.36 o 
   3 -11   4       15.02      -27.26     33.20 o 
   4 -11   4      255.04      207.57     71.29 o 
   5 -11   4        1.65       28.31     41.58 o 
   6 -11   4      238.43      227.49     81.77 o 
   7 -11   4       84.13      108.33     62.55 o 
   8 -11   4       52.23       23.41     49.27 o 
   9 -11   4       37.10       89.81     66.05 o 
  -9 -10   4        2.71      -11.18     44.38 o 
  -8 -10   4      134.52      135.94     69.89 o 
  -7 -10   4       59.05        1.05     39.14 o 
  -6 -10   4       34.68       13.28     43.68 o 
  -5 -10   4       35.63       68.13     35.06 o 
  -4 -10   4     1008.16     1239.24    177.70 o 
  -3 -10   4       38.04       36.12     27.31 o 
  -2 -10   4       37.42       32.75     21.19 o 
  -1 -10   4      889.24      964.47     76.85 o 
   0 -10   4      252.73      242.53     73.21 o 
   1 -10   4      360.43      450.44     68.45 o 
   2 -10   4      968.15     1086.49     97.85 o 
   3 -10   4     1722.33     1358.31    143.62 o 
   4 -10   4       70.83       54.16     40.89 o 
   5 -10   4       21.81       12.23     35.99 o 
   6 -10   4        4.83       -4.19     30.40 o 
   7 -10   4        1.00       13.28     36.69 o 
   8 -10   4       36.31       27.26     46.13 o 
   9 -10   4       97.79      109.03     71.64 o 
  10 -10   4       27.39       43.68     52.07 o 
 -10  -9   4      115.00      137.68     73.03 o 
  -9  -9   4        4.25        0.00     41.58 o 
  -8  -9   4        0.45        6.64     42.98 o 
  -7  -9   4       97.98       59.41     48.92 o 
  -6  -9   4      673.61      581.83    120.56 o 
  -5  -9   4      152.76      168.62     47.18 o 
  -4  -9   4       96.40      118.31     38.91 o 
  -3  -9   4       68.68       30.63     25.07 o 
  -2  -9   4        1.19        8.17     18.14 o 
  -1  -9   4       20.27       38.10     20.69 o 
   0  -9   4     1583.57     1525.71    267.85 o 
   1  -9   4      122.58      157.46     56.96 o 
   2  -9   4        7.08       15.75     20.45 o 
   3  -9   4       42.90       15.03     32.85 o 
   4  -9   4     1329.08     1341.54    141.18 o 
   5  -9   4        8.94      -11.18     29.35 o 
   6  -9   4      116.75      163.89     61.85 o 
   7  -9   4      245.22      192.90     71.29 o 
   8  -9   4      228.75      192.20     77.58 o 
   9  -9   4       32.16       -2.45     36.34 o 
  10  -9   4       93.48      185.21     82.12 o 
  11  -9   4       53.12       41.93     57.66 o 
 -10  -8   4      136.67      169.48     79.33 o 
  -9  -8   4        1.43       29.00     41.58 o 
  -8  -8   4        0.76        5.24     37.74 o 
  -7  -8   4      125.40      131.39     62.20 o 
  -6  -8   4      905.58      704.49    125.10 o 
  -5  -8   4       24.26       15.08     34.07 o 
  -4  -8   4       92.48       86.03     34.22 o 
  -3  -8   4        9.78       12.17     18.04 o 
  -2  -8   4      164.98      157.87     31.06 o 
  -1  -8   4       23.39       24.97     17.96 o 
   0  -8   4       30.30       20.29     17.05 o 
   1  -8   4      178.48      165.76     54.16 o 
   2  -8   4        1.13       12.03     17.88 o 
   3  -8   4        2.21       14.68     26.21 o 
   4  -8   4     1333.12     1346.78    134.89 o 
   5  -8   4      376.27      290.39     78.28 o 
   6  -8   4       57.30       60.11     44.03 o 
   7  -8   4       89.93      119.51     54.86 o 
   8  -8   4       30.70       28.31     37.39 o 
   9  -8   4        1.60       15.73     33.55 o 
  10  -8   4       18.74       40.19     54.86 o 
  11  -8   4       28.08       33.90     52.07 o 
  12  -8   4       11.75       56.61     50.32 o 
 -11  -7   4        0.48      -37.39     37.39 o 
 -10  -7   4       16.50      -14.68     41.24 o 
  -9  -7   4       87.78       69.19     54.86 o 
  -8  -7   4       64.58       71.64     54.16 o 
  -7  -7   4      276.76      329.53     93.30 o 
  -6  -7   4      316.57      269.77     81.07 o 
  -5  -7   4      498.64      537.24     84.74 o 
  -4  -7   4       52.92       61.63     22.26 o 
  -3  -7   4      244.27      226.58     88.68 o 
  -2  -7   4      277.37      234.73     35.23 o 
  -1  -7   4     1178.21     1224.08     61.07 o 
   0  -7   4       73.49       73.25     21.84 o 
   1  -7   4      599.75      705.11    125.28 o 
   2  -7   4      182.89      151.90     36.21 o 
   3  -7   4       12.60       13.28     23.41 o 
   4  -7   4      220.86      168.78     56.61 o 
   5  -7   4      225.72      218.76     66.05 o 
   6  -7   4      629.76      591.62    107.98 o 
   7  -7   4        0.49       -6.99     25.16 o 
   8  -7   4      125.76      114.97     56.61 o 
   9  -7   4      382.20      466.86    106.58 o 
  10  -7   4       16.61       57.66     49.27 o 
  11  -7   4        0.94       -8.39     38.44 o 
 -11  -6   4      101.33      170.88     78.28 o 
 -10  -6   4       93.38       63.25     52.77 o 
  -9  -6   4       15.67        1.75     40.89 o 
  -8  -6   4       20.52       38.44     41.58 o 
  -7  -6   4      889.98      956.09    145.37 o 
  -6  -6   4     1497.30     1208.75    131.74 o 
  -5  -6   4     2153.22     2120.14    237.80 o 
  -4  -6   4       41.59       52.54     20.50 o 
  -3  -6   4       79.46       75.08     31.06 o 
  -2  -6   4        6.20       13.27     14.26 o 
  -1  -6   4     2526.04     2706.98    131.83 o 
   0  -6   4     1213.55     1259.87     91.04 o 
   1  -6   4       78.51       99.82     33.02 o 
   2  -6   4      342.51      453.59     80.37 o 
   3  -6   4      118.77      112.87     44.03 o 
   4  -6   4      204.44      162.14     55.91 o 
   5  -6   4      441.72      358.88     77.23 o 
   6  -6   4      195.04      166.34     55.21 o 
   7  -6   4      879.49      925.69    114.27 o 
   8  -6   4       93.55      121.26     55.56 o 
   9  -6   4      329.89      286.20     82.82 o 
  10  -6   4       68.92       63.60     42.28 o 
  11  -6   4        3.22        0.35     38.44 o 
 -11  -5   4      190.57      269.43     99.59 o 
 -10  -5   4      408.13      346.65    105.88 o 
  -9  -5   4       26.94       29.35     43.68 o 
  -8  -5   4      117.15       38.44     42.28 o 
  -7  -5   4     1306.35     1231.11    138.03 o 
  -6  -5   4      239.78      222.25     70.59 o 
  -5  -5   4      239.85      327.39     37.56 o 
  -4  -5   4     7173.15     7813.69    516.19 o 
  -3  -5   4     3320.42     3547.68    359.58 o 
  -2  -5   4      681.11      629.52     40.02 o 
  -1  -5   4      118.49       86.09     20.39 o 
   0  -5   4     2144.99     2483.90    131.21 o 
   1  -5   4     1057.30     1124.88     67.27 o 
   2  -5   4      844.81      787.66     81.77 o 
   3  -5   4       20.81       60.45     34.94 o 
   4  -5   4      213.53      240.77     62.55 o 
   5  -5   4       91.62       52.42     35.64 o 
   6  -5   4      806.16      741.88     92.60 o 
   7  -5   4      127.10      104.49     48.22 o 
   8  -5   4       58.21       90.51     45.43 o 
   9  -5   4      102.61      103.79     56.26 o 
  10  -5   4      184.88      249.86     74.78 o 
  11  -5   4      128.02      130.69     61.50 o 
  13  -5   4       35.94       54.86     55.56 o 
 -12  -4   4        3.41      -35.99     38.79 o 
 -11  -4   4       81.94       57.31     55.56 o 
 -10  -4   4      231.13      182.06     79.67 o 
  -9  -4   4      394.64      304.02     93.30 o 
  -8  -4   4       35.05       29.70     37.74 o 
  -7  -4   4      939.36      701.35    120.21 o 
  -6  -4   4       50.38       70.59     45.08 o 
  -5  -4   4       28.60       38.62     16.39 o 
  -4  -4   4       88.03      102.89     21.97 o 
  -3  -4   4     6465.15     6453.18    540.30 o 
  -2  -4   4     5299.01     5976.30    314.89 o 
  -1  -4   4     1899.80     2016.99     63.57 o 
   0  -4   4     2365.10     2621.58    144.72 o 
   1  -4   4     1591.19     1564.40    185.21 o 
   2  -4   4       94.86       61.15     29.70 o 
   3  -4   4     1553.54     1365.30    106.23 o 
   4  -4   4      682.17      629.36     76.53 o 
   5  -4   4     1435.43     1390.11    116.72 o 
   6  -4   4      231.71      187.30     55.56 o 
   7  -4   4     1454.83     1419.11    126.50 o 
   8  -4   4      267.67      287.60     70.94 o 
   9  -4   4       51.28       29.00     30.05 o 
  10  -4   4        0.61       34.60     33.20 o 
  12  -4   4      175.43      312.06    100.64 o 
  13  -4   4       53.09       44.73     65.35 o 
 -12  -3   4      192.28      190.45     84.57 o 
 -11  -3   4        0.06        3.15     46.48 o 
 -10  -3   4        6.15       47.18     43.33 o 
  -9  -3   4      166.61       84.57     51.72 o 
  -8  -3   4      120.56      157.60     66.40 o 
  -7  -3   4        1.05        6.99     27.61 o 
  -6  -3   4     1758.88     1795.36    253.53 o 
  -5  -3   4      109.70      143.00     25.63 o 
  -4  -3   4      117.62      100.61     48.85 o 
  -3  -3   4       15.40       20.02     12.18 o 
  -2  -3   4    11928.49    12585.83    398.64 o 
  -1  -3   4      687.95      775.35     36.94 o 
   0  -3   4     1314.65     1380.60     90.50 o 
   1  -3   4      195.60      172.98     42.28 o 
   2  -3   4     2231.71     2104.73    117.07 o 
   3  -3   4       78.64       68.49     30.40 o 
   4  -3   4      354.54      396.28     68.49 o 
   5  -3   4     2239.72     1961.11    129.65 o 
   6  -3   4        3.07       19.57     24.11 o 
   7  -3   4       46.87       49.62     33.20 o 
   8  -3   4      566.47      521.73     92.60 o 
   9  -3   4      301.77      261.74     70.94 o 
  10  -3   4        3.10      -18.87     24.81 o 
  11  -3   4       75.82       85.96     58.71 o 
  12  -3   4       53.48       64.30     49.97 o 
  13  -3   4        2.25       19.92     51.02 o 
 -12  -2   4      146.73      147.12     84.57 o 
 -11  -2   4        8.72       36.34     52.07 o 
 -10  -2   4        0.08        4.19     37.39 o 
  -9  -2   4       28.40       22.02     40.19 o 
  -8  -2   4       59.33      112.17     56.26 o 
  -7  -2   4      154.01      133.30     34.66 o 
  -6  -2   4        5.96        7.09     12.80 o 
  -5  -2   4      239.94      172.42     62.07 o 
  -4  -2   4       87.19       92.16     19.37 o 
  -3  -2   4       36.06       17.92     11.02 o 
  -2  -2   4      356.46      344.53     24.50 o 
  -1  -2   4     1411.62     1574.88    156.89 o 
   0  -2   4      756.49      808.48     47.18 o 
   1  -2   4     1145.79     1117.54     77.93 o 
   2  -2   4       17.66       40.19     23.41 o 
   3  -2   4      531.98      499.36     57.31 o 
   4  -2   4     1406.11     1316.38     94.70 o 
   5  -2   4     1553.96     1724.18    114.27 o 
   6  -2   4      739.30      661.51     76.18 o 
   7  -2   4      138.02      138.03     47.87 o 
   8  -2   4      138.31      154.11     54.16 o 
   9  -2   4       54.35       45.08     37.04 o 
  10  -2   4      791.46     1070.71    150.26 o 
  11  -2   4        0.08       29.00     44.73 o 
  12  -2   4       58.39      120.21     62.20 o 
  13  -2   4       32.53       38.79     59.06 o 
  14  -2   4        9.15        6.64     54.86 o 
 -12  -1   4        0.27       -5.24     42.63 o 
 -11  -1   4      324.43      469.31    122.66 o 
 -10  -1   4      266.39      247.06     81.42 o 
  -9  -1   4        8.94       11.18     37.74 o 
  -8  -1   4      268.08      290.74     82.12 o 
  -7  -1   4      260.45      164.87     52.77 o 
  -6  -1   4       81.54       68.87     23.14 o 
  -5  -1   4        3.05        3.27     12.08 o 
  -4  -1   4      588.24      564.32     42.90 o 
  -3  -1   4      157.62      177.94     20.94 o 
  -2  -1   4      741.30      915.80     79.67 o 
  -1  -1   4      489.07      626.34     41.62 o 
   0  -1   4       34.73       45.14     16.11 o 
   1  -1   4      108.49      121.61     31.80 o 
   2  -1   4      669.84      612.58     55.91 o 
   3  -1   4       43.85       25.86     18.52 o 
   4  -1   4      638.63      708.33     65.35 o 
   5  -1   4     2823.38     2972.42    138.38 o 
   6  -1   4     1899.08     1648.35    109.38 o 
   7  -1   4      245.32      254.40     57.66 o 
   8  -1   4       57.56       27.32     22.07 o 
   9  -1   4      215.80      176.43     78.63 o 
  10  -1   4       95.39      139.43     62.55 o 
  11  -1   4        8.56      -10.48     36.34 o 
  12  -1   4       15.31       27.26     48.92 o 
  13  -1   4       68.49      159.70     83.87 o 
  14  -1   4       62.99       17.82     58.36 o 
 -13   0   4       78.86      148.17     77.23 o 
 -12   0   4        4.05      -15.03     45.08 o 
 -11   0   4      266.30      255.80     87.01 o 
 -10   0   4       51.09       14.68     37.74 o 
  -9   0   4        1.49      -12.93     26.91 o 
  -8   0   4      111.47      138.00     38.36 o 
  -7   0   4      831.64      837.84     90.33 o 
  -6   0   4     1207.16     1091.72     85.18 o 
  -5   0   4      208.56      182.96     24.96 o 
  -4   0   4      366.21      354.21     34.23 o 
  -3   0   4     1074.65     1064.52     89.14 o 
  -2   0   4        1.52        7.24     10.98 o 
  -1   0   4       44.56       26.25     13.53 o 
   0   0   4     7781.69     8860.76    269.25 o 
   1   0   4     6105.72     6023.11    160.40 o 
   2   0   4       66.76       47.53     21.32 o 
   3   0   4    11236.10    11916.92    236.93 o 
   4   0   4     8913.67     9613.00    220.50 o 
   5   0   4     1859.70     1844.75    224.87 o 
   6   0   4      375.02      278.65     39.97 o 
   7   0   4     1199.55     1118.96    118.29 o 
   8   0   4      112.70      139.39     32.73 o 
   9   0   4      131.73      135.94     54.51 o 
  10   0   4      857.80      865.94    138.38 o 
  11   0   4       24.68       75.48     51.37 o 
  12   0   4       26.19       46.13     49.27 o 
  13   0   4       53.35      152.36     82.47 o 
  14   0   4      102.78      136.98     71.99 o 
 -13   1   4       49.00       99.59     68.14 o 
 -12   1   4        1.33       18.52     48.57 o 
 -11   1   4        6.28       23.41     43.68 o 
 -10   1   4        1.60       -8.74     32.85 o 
  -9   1   4       86.03       97.15     51.72 o 
  -8   1   4      207.52      224.94     78.80 o 
  -7   1   4       50.57       90.25     29.50 o 
  -6   1   4     2635.46     2409.90    217.39 o 
  -5   1   4     1023.31     1035.98    100.62 o 
  -4   1   4        6.15       20.75     11.27 o 
  -3   1   4     1212.49     1077.87    137.51 o 
  -2   1   4     2612.36     2307.60    175.25 o 
  -1   1   4    12555.75    13706.65    405.03 o 
   0   1   4     4552.65     4454.65    272.66 o 
   1   1   4      465.26      650.67     53.47 o 
   2   1   4    26652.40    25963.24   2239.45 o 
   3   1   4    10614.18    10409.39   1154.23 o 
   4   1   4     5757.78     6312.35    557.90 o 
   5   1   4     4264.15     3903.11    367.97 o 
   6   1   4      179.52      164.74     30.60 o 
   7   1   4       86.37       75.34     24.11 o 
   8   1   4        9.21       21.67     30.05 o 
   9   1   4      228.51      253.70     73.73 o 
  10   1   4      273.04      357.49     92.95 o 
  11   1   4      401.39      648.23    131.04 o 
  12   1   4       13.14       63.25     50.32 o 
  13   1   4        0.25        4.19     53.47 o 
  14   1   4       42.76       94.00     65.00 o 
 -12   2   4       24.40       47.87     60.11 o 
 -11   2   4      137.88      111.12     63.95 o 
 -10   2   4        0.40       10.48     35.99 o 
  -9   2   4       98.76      130.83     41.57 o 
  -8   2   4      293.17      345.43     94.53 o 
  -7   2   4      416.46      381.08     57.41 o 
  -6   2   4      529.22      496.78     63.60 o 
  -5   2   4     1480.78     1307.04    177.35 o 
  -4   2   4     2192.36     2359.24    370.77 o 
  -3   2   4     2236.58     2126.78    159.35 o 
  -2   2   4     6662.39     8113.88    541.72 o 
  -1   2   4     2092.35     2419.83     50.66 o 
   0   2   4        6.41       13.46      9.87 o 
   1   2   4     1576.46     1442.71     75.48 o 
   2   2   4     3580.41     3175.26    326.04 o 
   3   2   4       26.27       57.65     16.20 o 
   4   2   4     2751.24     2860.42    273.44 o 
   5   2   4      930.71      877.35     62.55 o 
   6   2   4     1927.01     2048.22    205.48 o 
   7   2   4        8.66        8.08     14.55 o 
   8   2   4      129.72      110.78     48.57 o 
   9   2   4      491.85      572.05    106.93 o 
  10   2   4      154.79      130.69     59.41 o 
  11   2   4      616.08      667.80    128.95 o 
  12   2   4      279.50      415.50    108.68 o 
  13   2   4        0.48       13.63     51.02 o 
  14   2   4        6.71       26.21     54.51 o 
 -11   3   4      119.87      152.01     76.18 o 
 -10   3   4      151.59      154.11     65.00 o 
  -9   3   4      242.12      336.28     62.43 o 
  -8   3   4      122.09      184.40     43.57 o 
  -7   3   4      582.68      600.05     96.80 o 
  -6   3   4      301.94      308.94     49.79 o 
  -5   3   4     1022.34      857.46    178.39 o 
  -4   3   4      407.07      483.71     75.13 o 
  -3   3   4      246.91      190.85     30.25 o 
  -2   3   4     1057.59     1116.35     89.17 o 
  -1   3   4    11818.08    12601.51    417.11 o 
   0   3   4      171.54      193.68     51.72 o 
   1   3   4     7906.03     8050.29    129.84 o 
   2   3   4      905.61     1035.77     46.36 o 
   3   3   4       18.19       29.13     11.81 o 
   4   3   4     1141.85     1099.52     85.27 o 
   5   3   4     1721.08     1800.60    183.99 o 
   6   3   4      525.97      541.83     46.83 o 
   7   3   4      516.93      544.79     95.05 o 
   8   3   4       39.48       42.98     38.09 o 
   9   3   4      470.29      467.21     98.20 o 
  10   3   4      466.71      555.97    114.97 o 
  11   3   4        5.43      -24.81     37.74 o 
  12   3   4      104.73       85.96     56.96 o 
  13   3   4      188.95      258.24     90.51 o 
  14   3   4       31.05       91.91     55.91 o 
 -10   4   4      224.21      382.65    101.34 o 
  -9   4   4      143.59      158.11     44.98 o 
  -8   4   4      623.70      681.81     78.98 o 
  -7   4   4     1123.12      989.83     76.67 o 
  -6   4   4      172.38      145.63     36.77 o 
  -5   4   4     1761.24     1608.25    164.42 o 
  -4   4   4      151.19      136.05     29.65 o 
  -3   4   4      430.26      367.95     38.72 o 
  -2   4   4      766.69      859.87     45.44 o 
  -1   4   4    11880.81    14590.87    879.08 o 
   0   4   4     4508.43     4832.68    401.34 o 
   1   4   4      175.16      258.55     31.13 o 
   2   4   4      220.86      290.07     31.18 o 
   3   4   4        6.00       11.29     11.01 o 
   4   4   4     8243.97     8497.04    647.53 o 
   5   4   4      609.22      520.77     79.50 o 
   6   4   4      285.78      221.55     62.20 o 
   7   4   4      181.38      162.84     57.31 o 
   8   4   4       59.93       82.12     44.73 o 
   9   4   4      236.04      263.48     77.58 o 
  10   4   4      317.17      339.66     91.56 o 
  11   4   4      332.82      353.64     96.10 o 
  12   4   4       22.25       69.54     58.01 o 
  13   4   4       21.10       20.27     58.01 o 
  14   4   4       47.25       39.14     55.56 o 
 -10   5   4      243.51      323.94    100.29 o 
  -9   5   4      171.01      237.28     82.12 o 
  -8   5   4      241.87      341.41     92.95 o 
  -7   5   4      222.89      245.53     48.59 o 
  -6   5   4     1311.64     1310.57     81.02 o 
  -5   5   4      524.90      630.57    149.56 o 
  -4   5   4      489.45      553.39     52.07 o 
  -3   5   4      308.20      418.37     32.78 o 
  -2   5   4     1992.75     2108.55     57.13 o 
  -1   5   4      408.91      460.88     42.92 o 
   0   5   4     2614.93     2734.74    239.37 o 
   1   5   4     5161.65     5498.72    262.79 o 
   2   5   4      168.75      210.41     29.90 o 
   3   5   4       17.31        3.94     10.29 o 
   4   5   4     2739.18     2787.49     71.51 o 
   5   5   4      659.51      624.82     90.86 o 
   6   5   4      127.50      140.83     53.12 o 
   7   5   4       52.41       53.82     40.19 o 
   8   5   4      393.29      287.25     74.43 o 
   9   5   4       26.54       -8.39     33.20 o 
  10   5   4        6.13       21.32     38.09 o 
  11   5   4      242.49      306.12     96.10 o 
  12   5   4       30.12       40.19     60.45 o 
  13   5   4       11.96       38.09     56.61 o 
  14   5   4       22.31       57.31     55.21 o 
 -11   6   4       24.34       58.01     53.47 o 
 -10   6   4        0.98       52.42     49.62 o 
  -9   6   4      160.48      298.43     94.35 o 
  -8   6   4      423.37      616.43    124.05 o 
  -7   6   4      400.58      621.32    118.11 o 
  -6   6   4        4.99       -1.05     25.86 o 
  -5   6   4      499.81      419.69     88.06 o 
  -4   6   4      499.11      481.90     43.50 o 
  -3   6   4      440.97      484.09     32.85 o 
  -2   6   4     2901.96     3349.07    218.59 o 
  -1   6   4      750.52      889.49     67.09 o 
   0   6   4     2043.22     2120.11     90.16 o 
   1   6   4        4.94       10.41     15.02 o 
   2   6   4      159.32      188.19     30.58 o 
   3   6   4      262.47      325.96     37.92 o 
   4   6   4      367.02      384.63     29.98 o 
   5   6   4      792.53      639.84     96.80 o 
   6   6   4       40.14       70.59     43.68 o 
   7   6   4       32.26       30.40     36.34 o 
   8   6   4      312.62      305.77     80.02 o 
   9   6   4       22.94       33.20     42.28 o 
  10   6   4      114.70      108.68     61.85 o 
  11   6   4       51.63      100.29     63.25 o 
  12   6   4       77.70      135.59     73.73 o 
  13   6   4       52.05       66.74     66.74 o 
 -11   7   4        7.80       29.00     55.21 o 
 -10   7   4        2.12       45.08     48.57 o 
  -9   7   4      243.99      227.49     85.27 o 
  -8   7   4      110.83      103.09     58.71 o 
  -7   7   4      134.25      106.58     54.86 o 
  -6   7   4      204.75      209.32     71.99 o 
  -5   7   4      104.75       45.43     38.09 o 
  -4   7   4      943.62     1224.79    164.77 o 
  -3   7   4       33.43       38.31     19.87 o 
  -2   7   4      924.68      832.75     61.97 o 
  -1   7   4      585.43      593.93     55.25 o 
   0   7   4     2081.87     2134.74    191.15 o 
   1   7   4       39.20       88.99     26.18 o 
   2   7   4      858.40      830.13    122.31 o 
   3   7   4     4989.27     5171.28    203.73 o 
   4   7   4      133.88      182.25     26.72 o 
   5   7   4     3068.61     3112.20    186.26 o 
   6   7   4      276.16      172.63     58.71 o 
   7   7   4      122.06      154.11     62.90 o 
   8   7   4      159.13       95.75     48.92 o 
   9   7   4      536.43      494.82    108.68 o 
  10   7   4      592.64      738.39    136.98 o 
  11   7   4       22.05       10.83     43.33 o 
  12   7   4       93.28       97.50     73.03 o 
  13   7   4       23.79       27.61     64.30 o 
 -11   8   4       32.04       37.04     53.47 o 
 -10   8   4       15.89       46.48     56.96 o 
  -9   8   4        2.25      -13.28     39.84 o 
  -8   8   4      191.12      392.08    108.33 o 
  -7   8   4      624.64      746.42    136.98 o 
  -6   8   4       85.69      119.51     59.76 o 
  -5   8   4      181.17      173.33     65.00 o 
  -4   8   4      126.89      196.76     42.86 o 
  -3   8   4      876.98      955.27    108.33 o 
  -2   8   4      227.84      179.17     39.84 o 
  -1   8   4      394.39      558.16     65.35 o 
   0   8   4      831.01      755.34     59.95 o 
   1   8   4     1027.81      981.83    133.49 o 
   2   8   4       61.14       41.77     21.74 o 
   3   8   4     1256.57     1210.51    133.31 o 
   4   8   4      743.18      696.80    107.98 o 
   5   8   4      117.44      259.29     74.08 o 
   6   8   4     1562.23     1779.40    153.06 o 
   7   8   4      455.58      444.85     97.85 o 
   8   8   4       25.13       43.68     43.68 o 
   9   8   4        8.69       38.44     44.73 o 
  10   8   4      141.06      156.20     72.34 o 
  11   8   4      142.33      148.52     77.23 o 
  12   8   4        4.07      -43.33     52.07 o 
  13   8   4       28.72      124.05     70.24 o 
 -11   9   4        7.23       -1.75     43.33 o 
 -10   9   4      102.83      192.20     85.62 o 
  -9   9   4       31.60       49.62     56.61 o 
  -8   9   4        0.11      -24.11     41.58 o 
  -7   9   4      168.25      128.95     64.65 o 
  -6   9   4        7.30        5.94     37.04 o 
  -5   9   4       35.45       32.15     37.74 o 
  -4   9   4       49.05       90.90     34.33 o 
  -3   9   4      685.91      716.43     78.21 o 
  -2   9   4       40.31       71.00     26.29 o 
  -1   9   4       48.65       74.53     30.20 o 
   0   9   4     2986.33     2844.31    264.53 o 
   1   9   4      438.09      508.84     99.59 o 
   2   9   4      551.27      549.92     54.92 o 
   3   9   4     1204.19     1118.06     69.04 o 
   4   9   4      248.60      268.03     71.64 o 
   5   9   4       17.10       11.53     36.34 o 
   6   9   4       18.17       53.12     47.53 o 
   7   9   4      520.71      622.37    119.16 o 
   8   9   4       44.01       57.66     48.57 o 
   9   9   4        0.06       19.92     44.38 o 
  10   9   4      118.43      125.80     69.54 o 
  11   9   4       71.19       65.00     63.60 o 
  12   9   4        6.34       42.28     60.80 o 
  13   9   4       12.26       81.42     66.05 o 
 -10  10   4       29.99      140.48     73.38 o 
  -9  10   4       28.11        3.15     44.73 o 
  -8  10   4        3.18       39.84     52.42 o 
  -7  10   4        1.42      -32.85     44.03 o 
  -6  10   4      232.23      308.56     95.75 o 
  -5  10   4      129.92      148.17     59.76 o 
  -4  10   4      597.22      617.27     78.30 o 
  -3  10   4     2109.29     2111.80    118.59 o 
  -2  10   4      615.43      598.61     74.13 o 
  -1  10   4      511.03      540.42     68.83 o 
   0  10   4      130.92      119.81     35.08 o 
   1  10   4     1130.97     1093.43     77.60 o 
   2  10   4      299.27      287.97     48.75 o 
   3  10   4      157.09      143.27     62.55 o 
   4  10   4     1075.71     1017.95    121.96 o 
   5  10   4      533.94      606.29    114.62 o 
   6  10   4        0.66        1.40     41.24 o 
   7  10   4       47.98       56.61     48.92 o 
   8  10   4      410.01      485.39    116.02 o 
   9  10   4      359.15      348.05    103.79 o 
  10  10   4       49.72       28.65     55.21 o 
  11  10   4       98.47      129.65     76.88 o 
  12  10   4        1.52       -6.95     37.11 o 
  -9  11   4      121.26      186.61     89.81 o 
  -8  11   4      103.30      146.42     82.47 o 
  -7  11   4        3.77       -9.78     39.84 o 
  -6  11   4      193.14      233.08     89.81 o 
  -5  11   4      259.71      277.81     91.21 o 
  -4  11   4        4.02       -2.67     23.59 o 
  -3  11   4      241.76      303.57     58.69 o 
  -2  11   4     2344.58     2180.99    285.85 o 
  -1  11   4      329.58      470.32     80.20 o 
   0  11   4      364.24      384.24     61.74 o 
   1  11   4     1784.96     1787.98    139.08 o 
   2  11   4      419.43      380.66     58.01 o 
   3  11   4       69.48       63.60     47.18 o 
   4  11   4       24.65       -0.70     29.70 o 
   5  11   4     1451.62     1414.57    150.96 o 
   6  11   4      228.32      190.45     71.99 o 
   7  11   4       20.31       34.60     50.32 o 
   8  11   4      224.11      299.48     95.05 o 
   9  11   4      302.18      331.93     71.64 o 
  10  11   4       34.68       37.64     37.61 o 
  11  11   4        7.47        5.69     37.00 o 
  12  11   4       72.03       54.51     59.76 o 
  -8  12   4       31.69       11.18     46.13 o 
  -7  12   4       10.41       35.29     53.47 o 
  -6  12   4       13.60       24.46     42.63 o 
  -5  12   4      192.72      282.70     84.22 o 
  -4  12   4      473.08      597.41     88.46 o 
  -3  12   4      259.96      271.84     59.66 o 
  -2  12   4       31.27       20.41     26.91 o 
  -1  12   4      167.18      223.90     51.72 o 
   0  12   4      202.03      159.08     42.41 o 
   1  12   4      170.48      217.73     47.67 o 
   2  12   4      415.02      637.05    120.56 o 
   3  12   4       68.14       27.61     41.93 o 
   4  12   4      229.03      323.94     92.25 o 
   5  12   4       59.26       37.04     51.72 o 
   6  12   4      606.93      623.77    128.25 o 
   7  12   4      323.36      347.70    103.09 o 
   8  12   4       73.78       91.56     60.45 o 
   9  12   4       11.11       22.29     35.66 o 
  10  12   4       71.98       69.68     42.86 o 
  11  12   4        0.12       -8.11     34.96 o 
  -7  13   4       56.00       85.96     66.05 o 
  -6  13   4       33.30       51.37     48.57 o 
  -5  13   4        7.80        6.64     37.74 o 
  -4  13   4       79.98       93.12     42.01 o 
  -3  13   4       91.07      132.88     47.64 o 
  -2  13   4      207.35      228.40     56.16 o 
  -1  13   4       34.94       77.73     35.87 o 
   0  13   4      203.16      243.50     54.47 o 
   1  13   4        3.71        5.28     23.59 o 
   2  13   4        9.69        3.84     41.24 o 
   3  13   4      127.67      128.60     65.70 o 
   4  13   4      194.08      248.46     88.06 o 
   5  13   4        9.58        5.94     44.03 o 
   6  13   4      294.17      413.05    113.22 o 
   7  13   4      277.26      410.95    114.97 o 
   8  13   4      307.98      287.25     95.75 o 
   9  13   4       73.53       78.98     70.94 o 
  10  13   4       69.03       86.31     76.53 o 
  -6  14   4       15.48       -0.04     33.25 o 
  -5  14   4        2.77      -24.11     38.44 o 
  -4  14   4        0.26      -10.51     27.40 o 
  -3  14   4      243.10      299.60     67.23 o 
  -2  14   4      109.36      115.72     36.40 o 
  -1  14   4       24.03       -3.97     26.88 o 
   0  14   4      181.94      143.07     44.88 o 
   1  14   4      227.60      347.35    105.18 o 
   2  14   4      107.83      127.90     71.29 o 
   3  14   4       25.92       32.50     49.27 o 
   4  14   4      215.20      254.40     90.86 o 
   5  14   4      219.32      212.47     87.71 o 
   6  14   4       14.68      -20.97     43.33 o 
   7  14   4      168.66      128.25     74.78 o 
   8  14   4      208.32      267.33     98.20 o 
   9  14   4      196.29      276.76    100.64 o 
  -5  15   4        5.93       15.38     48.22 o 
  -4  15   4        7.78       12.62     33.92 o 
  -3  15   4       32.06        8.02     32.34 o 
  -2  15   4      302.69      214.73     59.13 o 
  -1  15   4      130.31      125.29     47.64 o 
   0  15   4        0.44        1.30     28.78 o 
   1  15   4       86.25       37.04     52.42 o 
   2  15   4      343.65      308.56     99.59 o 
   3  15   4       40.15        5.94     50.67 o 
   4  15   4       95.08      112.87     69.89 o 
   5  15   4      170.05      172.98     78.63 o 
   6  15   4        0.66       20.97     53.47 o 
   7  15   4       26.07       62.20     56.96 o 
   8  15   4        1.77       66.40     58.01 o 
  -4  16   4       57.21       87.46     76.18 o 
  -3  16   4       16.91        2.31     32.73 o 
  -2  16   4       83.17       74.83     41.64 o 
  -1  16   4      208.34      185.16     54.97 o 
   0  16   4       15.77       14.33     57.31 o 
   1  16   4        2.02       11.18     51.02 o 
   2  16   4       18.75       53.47     58.36 o 
   3  16   4       74.58      162.84     80.37 o 
   4  16   4       30.40       49.62     61.50 o 
   5  16   4       14.75       29.35     58.36 o 
   6  16   4       58.70       96.80     67.44 o 
   7  16   4       21.48       29.70     50.67 o 
  -3  17   4        2.12       52.42     46.48 o 
  -2  17   4       11.86        5.35     33.50 o 
  -1  17   4       19.19       31.10     50.67 o 
   0  17   4       37.85      105.18     62.20 o 
   1  17   4      119.95      104.14     71.29 o 
   2  17   4        0.30      -11.18     54.16 o 
   3  17   4      210.56      298.78    111.82 o 
   4  17   4        2.85       29.00     58.01 o 
  -2 -16   5        5.50      104.83     59.06 o 
  -1 -16   5       74.25      113.92     63.95 o 
   0 -16   5        8.99       76.18     61.15 o 
   1 -16   5      103.96      150.61     66.40 o 
   2 -16   5       10.90       -6.99     45.08 o 
  -2 -15   5       23.89       68.14     68.14 o 
  -1 -15   5        9.08       60.45     71.99 o 
   0 -15   5       36.47       89.81     77.93 o 
   1 -15   5       21.92      -14.49     31.48 o 
   2 -15   5        6.91        9.78     42.28 o 
   3 -15   5        3.69      100.29     61.15 o 
   4 -15   5       30.89      -16.77     40.19 o 
  -2 -14   5        3.46        4.89     52.42 o 
  -1 -14   5      110.75      161.80     77.23 o 
   0 -14   5        6.50        2.97     31.35 o 
   1 -14   5      263.42      301.41    151.31 o 
   2 -14   5       88.62       80.37     60.45 o 
   3 -14   5        5.87        5.94     45.78 o 
   4 -14   5        0.32       53.82     49.97 o 
   5 -14   5       15.14       31.10     47.18 o 
  -3 -13   5        0.97       31.10     54.86 o 
  -2 -13   5      170.34      277.46     93.30 o 
  -1 -13   5      312.99      475.95    118.11 o 
   0 -13   5       10.77        2.06     27.37 o 
   1 -13   5       47.83       59.97     37.99 o 
   2 -13   5       66.85      107.07     44.92 o 
   3 -13   5       22.91       33.90     45.78 o 
   4 -13   5        7.31      -10.83     39.84 o 
   5 -13   5        1.40      -24.11     40.54 o 
   6 -13   5      143.83      161.45     73.38 o 
   7 -13   5       10.30       47.53     46.83 o 
  -8 -12   5       65.91       65.70     60.11 o 
  -7 -12   5       52.25       25.16     46.48 o 
  -6 -12   5        4.63      -37.74     37.74 o 
  -5 -12   5       32.73       24.81     47.53 o 
  -3 -12   5      128.12      161.10     66.74 o 
  -2 -12   5       59.86      107.63     61.85 o 
  -1 -12   5        7.70       13.86     28.61 o 
   0 -12   5      509.71      465.32    161.10 o 
   1 -12   5       64.32       95.88     40.68 o 
   2 -12   5       53.89       98.90     41.50 o 
   3 -12   5       47.22       55.56     52.42 o 
   4 -12   5        0.53       15.73     40.89 o 
   5 -12   5       27.75       31.45     43.33 o 
   6 -12   5       70.04       46.83     60.11 o 
   7 -12   5      180.85      202.68     88.06 o 
   8 -12   5        0.44      -26.21     41.24 o 
  -9 -11   5        4.47        7.34     41.93 o 
  -8 -11   5        9.95       14.68     45.43 o 
  -7 -11   5       27.25       40.19     56.61 o 
  -6 -11   5      168.55      135.24     68.14 o 
  -5 -11   5       51.23       53.82     48.92 o 
  -4 -11   5        1.12        8.39     41.24 o 
  -3 -11   5      470.11      569.01     79.56 o 
  -2 -11   5      319.56      356.47     49.40 o 
  -1 -11   5       73.67      112.50     37.95 o 
   0 -11   5     1328.16     1347.22    164.24 o 
   1 -11   5      128.03      150.14     45.53 o 
   2 -11   5        1.03       -0.01     29.00 o 
   3 -11   5       21.62       38.44     43.68 o 
   4 -11   5      516.32      438.21    107.98 o 
   5 -11   5       52.69       31.80     43.68 o 
   6 -11   5       98.32      176.12     78.98 o 
   7 -11   5       63.29       51.02     45.08 o 
   8 -11   5       23.20      -14.33     36.69 o 
   9 -11   5       11.91       56.96     49.97 o 
  -9 -10   5       22.14       36.69     48.57 o 
  -8 -10   5        0.36        5.24     42.98 o 
  -7 -10   5        5.12      -26.56     47.18 o 
  -6 -10   5       32.20      -17.47     43.33 o 
  -5 -10   5      149.18      251.25     83.87 o 
  -4 -10   5       14.64       43.68     42.28 o 
  -3 -10   5       65.65      129.54     42.45 o 
  -2 -10   5      255.98      288.88     44.43 o 
  -1 -10   5      189.26      190.25     36.51 o 
   0 -10   5        3.57       24.26     19.37 o 
   1 -10   5      214.58      189.37     46.33 o 
   2 -10   5       49.23      110.28     38.33 o 
   3 -10   5      158.58      194.99     71.99 o 
   4 -10   5       87.15       69.19     45.78 o 
   5 -10   5      868.19      971.47    155.85 o 
   6 -10   5       68.97      103.09     53.12 o 
   7 -10   5       16.55       19.57     37.39 o 
   8 -10   5        5.93       11.88     39.84 o 
   9 -10   5        2.73       28.31     46.83 o 
  10 -10   5        4.04       -6.64     38.09 o 
  -9  -9   5      132.73      109.73     62.90 o 
  -8  -9   5       32.11       19.57     45.08 o 
  -7  -9   5       11.24      -14.33     36.69 o 
  -6  -9   5        0.87       19.92     41.24 o 
  -5  -9   5     1160.91     1112.30    135.24 o 
  -4  -9   5      655.64      739.52     82.55 o 
  -3  -9   5       16.69       17.79     20.54 o 
  -2  -9   5       39.96       57.17     23.33 o 
  -1  -9   5      143.15      202.40     36.55 o 
   0  -9   5        7.60        0.78     16.56 o 
   1  -9   5      175.65      199.61     75.31 o 
   2  -9   5     2918.18     3232.52    262.79 o 
   3  -9   5       20.77       52.42     41.93 o 
   4  -9   5        0.19       -6.29     29.35 o 
   5  -9   5      869.23      920.10    146.42 o 
   6  -9   5      203.63      224.70     76.88 o 
   7  -9   5        8.81       33.55     38.44 o 
   8  -9   5        2.01        2.10     34.60 o 
   9  -9   5       16.54       36.34     41.93 o 
  10  -9   5       33.36        7.69     42.63 o 
  11  -9   5       28.91       74.78     46.83 o 
 -10  -8   5       26.71       16.77     47.53 o 
  -9  -8   5        7.58        3.84     44.38 o 
  -8  -8   5      243.23      168.78     80.72 o 
  -7  -8   5       21.63        9.44     37.39 o 
  -6  -8   5      267.18      174.38     70.94 o 
  -5  -8   5     1111.52     1057.08    129.65 o 
  -4  -8   5      794.51      789.20     76.60 o 
  -3  -8   5      612.47      607.62     57.37 o 
  -2  -8   5      264.85      294.13     42.25 o 
  -1  -8   5      997.66      999.48     60.99 o 
   0  -8   5       18.07       16.62     18.03 o 
   1  -8   5       40.56       35.29     24.63 o 
   2  -8   5       53.31       93.30     45.78 o 
   3  -8   5     1177.91     1094.13    120.91 o 
   4  -8   5      992.47      996.28    120.56 o 
   5  -8   5      202.56      269.77     78.63 o 
   6  -8   5      393.88      336.87     87.71 o 
   7  -8   5      595.31      518.58    111.47 o 
   8  -8   5        1.95      -18.17     29.00 o 
   9  -8   5        0.90       22.02     37.04 o 
  10  -8   5      128.48      181.36     76.18 o 
  11  -8   5        0.09      -22.71     39.49 o 
  12  -8   5        9.96       31.80     45.78 o 
 -10  -7   5        2.57       -3.49     44.38 o 
  -9  -7   5        1.15       10.48     44.38 o 
  -8  -7   5        9.41       37.74     46.83 o 
  -7  -7   5      492.31      373.21    102.74 o 
  -6  -7   5       19.65       46.48     45.43 o 
  -5  -7   5     2696.00     2333.97    182.76 o 
  -4  -7   5     1404.64     1277.02    118.25 o 
  -3  -7   5      100.24      125.35     28.72 o 
  -2  -7   5       44.96       49.16     21.27 o 
  -1  -7   5      420.52      482.07     47.55 o 
   0  -7   5     1638.81     1670.93     73.90 o 
   1  -7   5      454.18      577.44    110.43 o 
   2  -7   5      227.94      240.77     65.35 o 
   3  -7   5      615.49      627.96    103.44 o 
   4  -7   5      350.77      354.34     82.82 o 
   5  -7   5      158.69      150.96     55.91 o 
   6  -7   5       49.91       35.64     33.90 o 
   7  -7   5       86.55      120.56     54.86 o 
   8  -7   5       43.99       35.64     38.79 o 
   9  -7   5       17.02       54.51     47.53 o 
  10  -7   5      219.99      279.91     89.11 o 
  11  -7   5       25.07       11.88     39.84 o 
 -11  -6   5        6.65       -2.80     52.42 o 
 -10  -6   5       42.02       56.26     61.15 o 
  -9  -6   5      361.80      295.28     98.20 o 
  -8  -6   5        1.71        9.44     35.29 o 
  -7  -6   5       45.60       44.03     44.03 o 
  -6  -6   5      537.76      486.43    106.23 o 
  -5  -6   5       95.35       50.67     42.98 o 
  -4  -6   5     1458.82     1346.03     98.37 o 
  -3  -6   5      449.32      469.38     45.74 o 
  -2  -6   5       32.92       61.95     20.89 o 
  -1  -6   5     1502.95     1552.06     67.54 o 
   0  -6   5      125.36      165.77     29.02 o 
   1  -6   5     2260.24     2342.26    251.25 o 
   2  -6   5       21.25       35.99     31.10 o 
   3  -6   5      184.32      196.04     56.96 o 
   4  -6   5      202.45      199.19     58.36 o 
   5  -6   5      844.41      873.27    104.14 o 
   6  -6   5        6.78        2.45     25.86 o 
   7  -6   5      459.66      515.44    104.49 o 
   8  -6   5      239.59      304.72     83.17 o 
   9  -6   5      113.08      138.73     59.06 o 
  10  -6   5       54.62      129.30     62.90 o 
  11  -6   5       22.07        0.00     36.69 o 
 -11  -5   5        8.00        8.39     55.91 o 
 -10  -5   5        8.04        4.54     45.43 o 
  -9  -5   5       81.99       88.76     57.66 o 
  -8  -5   5      150.94      178.57     70.94 o 
  -7  -5   5        8.27        8.74     33.90 o 
  -6  -5   5     1119.62      947.36    118.46 o 
  -5  -5   5      978.34     1007.12    199.71 o 
  -4  -5   5      397.51      322.27    109.61 o 
  -3  -5   5       78.07       83.11     22.21 o 
  -2  -5   5     1158.52     1072.62     53.45 o 
  -1  -5   5      290.37      311.99     35.30 o 
   0  -5   5     1593.58     1720.57     86.76 o 
   1  -5   5     1975.45     1938.75    130.00 o 
   2  -5   5     2192.00     2174.27    141.53 o 
   3  -5   5      347.23      331.63     71.29 o 
   4  -5   5      808.75      726.85     89.46 o 
   5  -5   5      322.89      319.40     76.18 o 
   6  -5   5     1478.41     1484.46    133.84 o 
   7  -5   5      302.95      387.54     88.06 o 
   8  -5   5      248.44      297.03     76.18 o 
   9  -5   5      110.31       52.77     37.39 o 
  10  -5   5        1.56        5.24     30.40 o 
  11  -5   5        9.84       14.68     39.14 o 
  13  -5   5      132.13      181.71     86.66 o 
 -11  -4   5       59.27       52.42     61.50 o 
 -10  -4   5       50.95       56.96     53.47 o 
  -9  -4   5      111.74       88.76     55.91 o 
  -8  -4   5      403.65      286.55     89.81 o 
  -7  -4   5       20.90       29.70     37.04 o 
  -6  -4   5       11.88        2.80     29.70 o 
  -5  -4   5      244.24      328.47     71.64 o 
  -4  -4   5     3676.24     3639.95    241.02 o 
  -3  -4   5     2872.64     3147.75    137.78 o 
  -2  -4   5       24.66       35.60     15.09 o 
  -1  -4   5     1407.97     1446.29     73.70 o 
   0  -4   5     3780.16     4056.67    317.66 o 
   1  -4   5      760.18      859.65     84.22 o 
   2  -4   5       54.61       47.18     31.10 o 
   3  -4   5     1509.74     1478.87    115.32 o 
   4  -4   5        4.38       19.92     26.56 o 
   5  -4   5      923.87      899.13     96.80 o 
   6  -4   5     1031.21      870.83    100.64 o 
   7  -4   5      171.03      224.70     65.35 o 
   8  -4   5       59.90       87.36     42.28 o 
   9  -4   5      121.54      143.27     57.66 o 
  10  -4   5      388.28      578.34    112.87 o 
  12  -4   5      102.52      151.66     77.93 o 
  13  -4   5       19.93       -5.59     51.72 o 
 -12  -3   5        0.30      -19.22     41.58 o 
 -11  -3   5       54.22       46.48     52.77 o 
 -10  -3   5        1.12       66.40     56.61 o 
  -9  -3   5       97.19       71.64     56.26 o 
  -8  -3   5      426.06      297.03     90.51 o 
  -7  -3   5      124.03      152.71     67.79 o 
  -6  -3   5       10.96        1.58     18.70 o 
  -5  -3   5       16.12       16.15     16.53 o 
  -4  -3   5      323.11      349.75     31.87 o 
  -3  -3   5      919.55      994.09     65.59 o 
  -2  -3   5     2064.70     1983.78    111.93 o 
  -1  -3   5     1348.31     1370.19     66.47 o 
   0  -3   5     1621.02     1450.97     71.28 o 
   1  -3   5       72.33       79.33     33.55 o 
   2  -3   5     1364.15     1426.45    103.44 o 
   3  -3   5      874.87      735.59     76.18 o 
   4  -3   5      441.66      401.87     71.64 o 
   5  -3   5      192.92      198.14     53.82 o 
   6  -3   5     2040.98     1950.28    139.43 o 
   7  -3   5      135.38       86.66     42.28 o 
   8  -3   5       46.43       77.93     38.44 o 
   9  -3   5      209.16      327.78     78.28 o 
  10  -3   5        5.29        6.99     29.35 o 
  11  -3   5      413.52      499.36    122.31 o 
  12  -3   5        1.43       29.35     44.73 o 
  13  -3   5       86.51      159.00     87.71 o 
 -12  -2   5        1.00       17.12     50.67 o 
 -11  -2   5       49.38       54.86     57.31 o 
 -10  -2   5       21.31       41.93     52.07 o 
  -9  -2   5      177.32      150.61     69.54 o 
  -8  -2   5       29.54       45.43     41.58 o 
  -7  -2   5      579.96      565.11    110.43 o 
  -6  -2   5      678.84      324.22    255.27 o 
  -5  -2   5      619.41      656.60     60.28 o 
  -4  -2   5       39.99       73.21     16.76 o 
  -3  -2   5      891.63      916.58     50.41 o 
  -2  -2   5       47.80       54.18     13.13 o 
  -1  -2   5     1159.86     1126.13     62.49 o 
   0  -2   5     2225.74     2324.13     86.10 o 
   1  -2   5      299.36      335.82     57.31 o 
   2  -2   5      505.14      374.26     60.80 o 
   3  -2   5     1263.48     1171.01     91.21 o 
   4  -2   5      375.33      324.29     61.50 o 
   5  -2   5      826.23      881.66     86.31 o 
   6  -2   5      103.17      113.92     41.24 o 
   7  -2   5      430.61      419.69     77.58 o 
   8  -2   5        4.82       -8.39     25.16 o 
   9  -2   5      321.05      301.57     71.29 o 
  10  -2   5       14.73      -11.88     30.40 o 
  11  -2   5      288.39      448.34    114.62 o 
  12  -2   5        8.76       58.01     48.22 o 
  13  -2   5       23.92       37.39     55.56 o 
 -12  -1   5       71.68      128.60     70.59 o 
 -11  -1   5        4.62      -11.88     42.63 o 
 -10  -1   5      124.00      194.99     76.53 o 
  -9  -1   5      142.44      166.69     70.24 o 
  -8  -1   5       97.17      109.03     56.26 o 
  -7  -1   5      136.62      171.40     41.99 o 
  -6  -1   5      299.01      306.99     75.31 o 
  -5  -1   5     1161.12     1128.67    178.04 o 
  -4  -1   5      493.16      596.34     33.73 o 
  -3  -1   5     2781.84     2810.87    338.97 o 
  -2  -1   5    10346.72    10504.53    656.44 o 
  -1  -1   5     5851.68     6041.22    139.08 o 
   0  -1   5       11.73       29.26     15.76 o 
   1  -1   5     1872.25     1731.17     99.94 o 
   2  -1   5     3348.87     3251.28    138.38 o 
   3  -1   5      560.33      601.75     62.55 o 
   4  -1   5     2884.18     2974.51    140.48 o 
   5  -1   5     1055.05     1049.40     87.71 o 
   6  -1   5       72.16      129.65     40.89 o 
   7  -1   5       51.82       85.96     38.44 o 
   8  -1   5        5.17       -8.91     15.38 o 
   9  -1   5      194.57      201.71     80.37 o 
  10  -1   5      168.79      163.19     65.70 o 
  11  -1   5      203.92      250.56     85.62 o 
  12  -1   5       32.69       88.76     59.76 o 
  13  -1   5       12.21       85.96     66.05 o 
  14  -1   5        5.39        6.29     47.87 o 
 -12   0   5       29.71       84.57     75.48 o 
 -11   0   5      166.86      139.78     71.29 o 
 -10   0   5        7.99      -25.51     37.39 o 
  -9   0   5      221.40      197.09     75.83 o 
  -8   0   5      715.16      694.46    147.29 o 
  -7   0   5        6.03       17.24     22.66 o 
  -6   0   5       34.35       54.60     30.05 o 
  -5   0   5     2607.89     2464.98    304.72 o 
  -4   0   5      135.74      155.62     18.07 o 
  -3   0   5      277.41      334.30     45.60 o 
  -2   0   5      420.07      462.00     43.08 o 
  -1   0   5      343.30      352.91     50.15 o 
   0   0   5        7.95       15.97      7.96 o 
   1   0   5      688.76      708.33     62.20 o 
   2   0   5      108.25      148.52     36.69 o 
   3   0   5      311.03      250.21     46.13 o 
   4   0   5        1.11       -3.49     15.73 o 
   5   0   5        6.33       17.32     15.20 o 
   6   0   5      708.92      642.38     54.71 o 
   7   0   5        2.43       -1.25     15.02 o 
   8   0   5       78.28       78.73     27.55 o 
   9   0   5       14.06       32.15     34.60 o 
  10   0   5        9.53       25.51     40.54 o 
  11   0   5       73.93      131.74     64.65 o 
  12   0   5       74.22      114.27     65.35 o 
  13   0   5        2.40      -24.81     45.08 o 
  14   0   5        9.41       33.55     53.82 o 
 -12   1   5       81.56       72.34     68.49 o 
 -11   1   5      162.11      161.80     74.78 o 
 -10   1   5       46.31       44.73     48.22 o 
  -9   1   5      417.18      409.90    100.99 o 
  -8   1   5      188.08      187.59     46.04 o 
  -7   1   5      393.67      439.85    112.52 o 
  -6   1   5       47.24       74.53     29.59 o 
  -5   1   5      173.47      153.72     23.11 o 
  -4   1   5      882.35      876.73    111.60 o 
  -3   1   5     4508.49     4400.84    373.74 o 
  -2   1   5      994.60     1010.76     75.31 o 
  -1   1   5      983.37      891.50     51.39 o 
   0   1   5        7.39       20.16      8.63 o 
   1   1   5      218.25      145.90     95.05 o 
   2   1   5      924.86      812.46     88.41 o 
   3   1   5     4384.01     3844.09    412.53 o 
   4   1   5      613.63      712.32     46.86 o 
   5   1   5      160.33      226.97     34.92 o 
   6   1   5       94.65       85.07     25.32 o 
   7   1   5      718.17      737.67     59.96 o 
   8   1   5      212.98      306.82     79.33 o 
   9   1   5      214.06      281.66     78.28 o 
  10   1   5      377.57      326.39     89.46 o 
  11   1   5        9.63       59.06     50.32 o 
  12   1   5      121.13      189.05     76.88 o 
  13   1   5       27.59       53.47     58.36 o 
  14   1   5        4.61       14.33     48.57 o 
 -12   2   5        0.00       13.63     52.42 o 
 -11   2   5        3.58      -17.47     41.24 o 
 -10   2   5      423.45      443.45    110.78 o 
  -9   2   5       50.63      100.20     36.04 o 
  -8   2   5      175.55      207.53     48.57 o 
  -7   2   5     2035.22     2032.57    398.02 o 
  -6   2   5     2210.53     1948.52    269.25 o 
  -5   2   5        0.66        0.42     16.26 o 
  -4   2   5     2080.40     1948.68    170.36 o 
  -3   2   5      442.97      486.86     49.82 o 
  -2   2   5      354.39      459.08     43.30 o 
  -1   2   5      513.32      558.45     26.20 o 
   0   2   5     1230.43     1363.54     92.78 o 
   1   2   5      157.86      154.91     64.65 o 
   2   2   5      147.41      138.82     23.52 o 
   3   2   5     2691.58     2567.43    230.64 o 
   4   2   5    12358.97    12865.50   1074.91 o 
   5   2   5     5805.42     5538.23    511.24 o 
   6   2   5       20.95       14.18     15.18 o 
   7   2   5       52.36       49.11     21.57 o 
   8   2   5      500.62      475.25     95.05 o 
   9   2   5       24.97        2.10     31.80 o 
  10   2   5      763.32      774.38    135.59 o 
  11   2   5      489.00      591.27    127.55 o 
  12   2   5        1.18       -6.29     43.33 o 
  13   2   5        2.75        7.69     58.01 o 
  14   2   5       68.48       76.88     63.60 o 
 -10   3   5      306.58      320.10     95.05 o 
  -9   3   5      119.66       98.23     37.40 o 
  -8   3   5      358.07      378.56     63.87 o 
  -7   3   5     2172.22     2026.15    190.62 o 
  -6   3   5     2365.79     2126.31    106.42 o 
  -5   3   5      238.20      293.97     47.35 o 
  -4   3   5      224.09      242.54     40.04 o 
  -3   3   5     1163.35     1312.33     68.08 o 
  -2   3   5     4875.29     5152.94    285.22 o 
  -1   3   5      521.33      565.94     29.42 o 
   0   3   5      282.69      314.72     29.65 o 
   1   3   5     1727.63     1770.70     64.63 o 
   2   3   5      638.33      558.14     38.11 o 
   3   3   5      403.28      352.91     33.10 o 
   4   3   5      998.95     1053.82     74.08 o 
   5   3   5     3312.19     3428.76    290.74 o 
   6   3   5      923.52      974.56     72.34 o 
   7   3   5      917.62      937.57    105.53 o 
   8   3   5     1222.28     1064.77    117.07 o 
   9   3   5       94.18       78.28     43.33 o 
  10   3   5        4.73      -13.63     33.90 o 
  11   3   5      307.87      371.81     99.59 o 
  12   3   5       20.07        7.69     44.03 o 
  13   3   5        0.66       18.87     53.47 o 
  14   3   5       15.98       28.65     50.67 o 
 -10   4   5        0.22       34.60     35.99 o 
  -9   4   5       36.03       81.42     51.02 o 
  -8   4   5     1027.70     1067.79    132.44 o 
  -7   4   5       55.36       88.42     34.94 o 
  -6   4   5       15.63       15.77     22.42 o 
  -5   4   5       72.37       58.65     25.24 o 
  -4   4   5     2733.73     2701.24    137.51 o 
  -3   4   5      561.27      635.37     37.68 o 
  -2   4   5     5960.66     6383.08    278.98 o 
  -1   4   5      664.84      794.34     36.72 o 
   0   4   5       20.59       55.82     18.27 o 
   1   4   5        4.10        6.14     11.79 o 
   2   4   5     2368.37     2297.83     90.16 o 
   3   4   5      551.19      575.21     39.87 o 
   4   4   5        4.70       10.01     13.82 o 
   5   4   5       17.01       36.84     15.82 o 
   6   4   5       93.71       78.98     42.98 o 
   7   4   5       20.75       51.02     36.69 o 
   8   4   5       40.22       52.77     35.99 o 
   9   4   5      121.38      126.85     58.01 o 
  10   4   5       14.75        2.45     34.25 o 
  11   4   5       11.74       52.07     49.62 o 
  12   4   5      122.55      207.57     80.72 o 
  13   4   5       39.93       98.54     67.79 o 
  14   4   5        3.13       35.64     47.53 o 
 -10   5   5        3.09       -3.15     41.58 o 
  -9   5   5       27.44       73.03     54.51 o 
  -8   5   5      133.52      121.26     59.76 o 
  -7   5   5     1641.95     1611.12     99.55 o 
  -6   5   5      211.24      176.09     40.80 o 
  -5   5   5     1325.11     1247.98    122.31 o 
  -4   5   5      706.33      685.47     98.89 o 
  -3   5   5     2937.18     3161.55    187.07 o 
  -2   5   5     5102.80     3846.86   1715.90 o 
  -1   5   5     8792.36    10590.33    576.94 o 
   0   5   5    14779.63    16195.47    876.59 o 
   1   5   5      322.87      328.60     54.86 o 
   2   5   5       25.89       72.54     20.81 o 
   3   5   5     2088.49     2076.94     89.46 o 
   4   5   5       59.39       73.23     19.42 o 
   5   5   5      857.86      907.20     62.03 o 
   6   5   5       28.83       15.03     33.55 o 
   7   5   5        3.84      -23.06     24.11 o 
   8   5   5       91.91      109.03     51.37 o 
   9   5   5      594.38      563.66    110.43 o 
  10   5   5      100.46      122.31     60.45 o 
  11   5   5       54.19       13.28     41.58 o 
  12   5   5        8.54       -5.24     49.27 o 
  13   5   5       52.53       65.00     65.00 o 
  14   5   5       17.69       18.52     57.66 o 
 -10   6   5      140.86      135.24     66.40 o 
  -9   6   5        4.35      -31.80     37.04 o 
  -8   6   5       39.46      127.20     64.30 o 
  -7   6   5       88.04      181.71     68.84 o 
  -6   6   5      591.03      665.00    118.81 o 
  -5   6   5      119.11      114.62     51.37 o 
  -4   6   5      139.39      165.00     33.33 o 
  -3   6   5     2590.43     2856.95    205.29 o 
  -2   6   5       77.69      100.15     18.09 o 
  -1   6   5     1399.83     1311.05     96.27 o 
   0   6   5     1280.40     1591.63    119.16 o 
   1   6   5      288.80      405.75     65.00 o 
   2   6   5      145.99      213.16     34.17 o 
   3   6   5     1067.09     1105.14     58.95 o 
   4   6   5     1938.90     1936.95     72.23 o 
   5   6   5       49.03       52.07     39.49 o 
   6   6   5     1804.96     1747.95    141.88 o 
   7   6   5      358.68      344.91     81.07 o 
   8   6   5      175.09      228.89     74.43 o 
   9   6   5       32.08       56.61     43.33 o 
  10   6   5      252.13      307.86     89.81 o 
  11   6   5      174.25      172.98     73.73 o 
  12   6   5        1.27        3.49     44.73 o 
  13   6   5       36.51       46.48     62.90 o 
 -11   7   5       61.19      120.21     74.08 o 
 -10   7   5      157.33      165.29     84.57 o 
  -9   7   5      438.33      431.92    112.87 o 
  -8   7   5       85.87       56.61     49.97 o 
  -7   7   5       62.77       70.94     53.82 o 
  -6   7   5      535.32      511.59    108.68 o 
  -5   7   5      247.81      273.27     75.48 o 
  -4   7   5       15.57       28.29     22.22 o 
  -3   7   5     2527.23     2778.38    394.35 o 
  -2   7   5     1141.35     1108.51    145.72 o 
  -1   7   5      775.34      806.20     59.67 o 
   0   7   5       19.14        9.78     16.46 o 
   1   7   5      633.72      602.02     59.93 o 
   2   7   5     1621.99     1619.00     94.70 o 
   3   7   5     1984.95     1911.58     83.69 o 
   4   7   5      905.83      983.22     80.37 o 
   5   7   5      203.78      161.80     58.71 o 
   6   7   5      103.98      119.51     52.42 o 
   7   7   5      407.54      370.07     86.31 o 
   8   7   5       68.55      155.16     60.45 o 
   9   7   5       43.89       64.30     49.97 o 
  10   7   5        1.68       45.78     48.22 o 
  11   7   5       18.79       30.75     49.27 o 
  12   7   5       74.56      121.96     76.53 o 
  13   7   5        0.61       11.18     53.12 o 
 -11   8   5        0.76      -18.17     47.53 o 
 -10   8   5        2.59        9.78     49.27 o 
  -9   8   5       48.70       18.87     46.48 o 
  -8   8   5      376.30      515.09    126.15 o 
  -7   8   5      142.98      103.79     60.45 o 
  -6   8   5       42.67       70.94     48.92 o 
  -5   8   5      120.82       97.50     58.36 o 
  -4   8   5      576.43      597.96    113.57 o 
  -3   8   5      121.32      180.28     39.27 o 
  -2   8   5     1133.86     1051.11    156.03 o 
  -1   8   5       79.81       83.99     30.53 o 
   0   8   5       20.40       17.07     18.88 o 
   1   8   5      125.84      210.70     40.12 o 
   2   8   5      124.30      150.88     33.32 o 
   3   8   5       75.33       73.17     24.14 o 
   4   8   5     1000.22      903.68    106.93 o 
   5   8   5      719.54      687.72    110.78 o 
   6   8   5      195.63      154.81     63.25 o 
   7   8   5       31.56       17.82     39.14 o 
   8   8   5      466.83      505.65    106.93 o 
   9   8   5      522.11      592.32    124.40 o 
  10   8   5       73.74      111.47     60.80 o 
  11   8   5      156.92      238.67     89.46 o 
  12   8   5       36.37       74.78     56.61 o 
  13   8   5        5.31       26.21     50.67 o 
 -10   9   5       34.48       37.39     55.21 o 
  -9   9   5       58.38      131.74     71.29 o 
  -8   9   5      323.64      395.23    112.87 o 
  -7   9   5      257.51      200.58     81.42 o 
  -6   9   5       14.85       18.17     40.19 o 
  -5   9   5       28.28        0.70     34.94 o 
  -4   9   5      582.64      719.01     80.99 o 
  -3   9   5        0.06        1.99     18.72 o 
  -2   9   5      642.68      730.98     88.93 o 
  -1   9   5      625.83      748.37     70.85 o 
   0   9   5       24.40       23.21     23.59 o 
   1   9   5      471.67      544.86     62.88 o 
   2   9   5     1190.91     1022.90     70.48 o 
   3   9   5      504.27      507.69     59.58 o 
   4   9   5       40.15       59.41     40.89 o 
   5   9   5      162.79      185.56     65.35 o 
   6   9   5      410.39      456.73    102.74 o 
   7   9   5       26.27       32.15     41.58 o 
   8   9   5        1.71       29.00     42.28 o 
   9   9   5      293.72      288.65     92.25 o 
  10   9   5       96.94      105.53     74.43 o 
  11   9   5       17.24      -22.71     47.87 o 
  12   9   5      145.21      246.36     95.05 o 
  13   9   5       42.88       63.95     56.96 o 
 -10  10   5      133.97      236.58     93.65 o 
  -9  10   5       30.41       38.09     59.06 o 
  -8  10   5       86.30       75.48     58.01 o 
  -7  10   5      165.91      196.39     79.67 o 
  -6  10   5      120.11      115.32     61.85 o 
  -5  10   5      374.29      341.06     93.65 o 
  -4  10   5     2621.26     2911.14    220.68 o 
  -3  10   5        4.84       25.55     22.96 o 
  -2  10   5        8.45      -13.54     15.61 o 
  -1  10   5      500.69      486.23     66.24 o 
   0  10   5      334.45      316.50     54.08 o 
   1  10   5      132.79      156.77     38.28 o 
   2  10   5      818.95      911.44     83.69 o 
   3  10   5     1307.84     1168.03     94.70 o 
   4  10   5        4.98        9.78     42.28 o 
   5  10   5        4.70       -3.15     38.44 o 
   6  10   5     1099.86     1130.47    135.94 o 
   7  10   5      511.26      566.81    119.86 o 
   8  10   5       76.63      124.40     66.40 o 
   9  10   5      221.28      247.06     89.11 o 
  10  10   5      207.86      300.88     99.94 o 
  11  10   5        1.48       16.42     55.21 o 
  12  10   5      116.69      189.75     91.21 o 
  -9  11   5       87.60       97.50     68.84 o 
  -8  11   5        5.85       -6.64     45.43 o 
  -7  11   5      139.09      179.62     89.81 o 
  -6  11   5       46.71       65.35     52.42 o 
  -5  11   5       75.28       67.44     48.22 o 
  -4  11   5      218.20      255.98     54.98 o 
  -3  11   5      718.49      783.62     91.53 o 
  -2  11   5      899.04      880.23     93.11 o 
  -1  11   5       49.84       29.86     25.02 o 
   0  11   5       94.86       82.67     33.00 o 
   1  11   5        3.12       -4.65     20.35 o 
   2  11   5      162.58      150.18     41.18 o 
   3  11   5      590.82      497.27    106.93 o 
   4  11   5      400.36      336.52     91.56 o 
   5  11   5       30.72       19.57     47.18 o 
   6  11   5        4.69       13.98     46.13 o 
   7  11   5      797.08      939.67    157.95 o 
   8  11   5      494.27      418.29    111.47 o 
   9  11   5        2.23       18.87     50.67 o 
  10  11   5      173.85      206.87     88.06 o 
  11  11   5        3.21        4.54     60.11 o 
  12  11   5       35.93       63.95     54.51 o 
  -8  12   5       12.19       24.46     51.72 o 
  -7  12   5        1.92       13.28     50.67 o 
  -6  12   5      147.76      138.03     74.08 o 
  -5  12   5        4.25        5.09     27.70 o 
  -4  12   5       71.03       82.62     36.90 o 
  -3  12   5      264.94      340.92     64.86 o 
  -2  12   5     1447.91     1283.29    112.87 o 
  -1  12   5      259.09      362.00     63.56 o 
   0  12   5       10.75        8.37     23.84 o 
   1  12   5       10.11       22.87     25.51 o 
   2  12   5     1065.15      919.14     82.56 o 
   3  12   5       34.31       13.98     43.68 o 
   4  12   5     1201.64     1276.54    149.21 o 
   5  12   5       68.60       70.94     58.01 o 
   6  12   5        3.98       32.50     45.08 o 
   7  12   5      109.84      133.14     68.14 o 
   8  12   5      356.59      396.63    111.12 o 
   9  12   5      148.90      134.80     50.54 o 
  10  12   5       20.81       18.42     37.75 o 
  11  12   5       18.76       51.53     41.62 o 
  -7  13   5        1.48       -8.39     54.16 o 
  -6  13   5       56.15      111.12     63.60 o 
  -5  13   5      147.99      130.42     48.65 o 
  -4  13   5        1.62       10.59     29.89 o 
  -3  13   5        0.16       11.39     29.87 o 
  -2  13   5      173.52      200.64     54.98 o 
  -1  13   5      336.73      407.88     70.19 o 
   0  13   5      346.36      361.65    100.64 o 
   1  13   5      187.72      173.22     47.35 o 
   2  13   5      220.23      176.82     73.03 o 
   3  13   5      239.37      230.29     82.12 o 
   4  13   5      193.71      172.98     77.93 o 
   5  13   5      369.65      331.28     96.45 o 
   6  13   5      276.00      277.11     94.35 o 
   7  13   5      112.55      131.74     77.58 o 
   8  13   5        0.79       35.29     56.96 o 
   9  13   5       47.46      125.80     74.78 o 
  10  13   5        5.27       44.03     54.86 o 
  -6  14   5       13.46       35.29     52.77 o 
  -5  14   5       10.54       -8.39     48.22 o 
  -4  14   5      115.90      146.16     49.41 o 
  -3  14   5       65.55       58.26     36.47 o 
  -2  14   5        6.68       12.04     30.02 o 
  -1  14   5      431.31      467.49     79.69 o 
   0  14   5        6.86       22.12     30.40 o 
   1  14   5       32.35       21.32     47.18 o 
   2  14   5        2.27       20.97     46.83 o 
   3  14   5      179.63      152.36     72.69 o 
   4  14   5        0.58       20.97     47.87 o 
   5  14   5        9.95       50.32     55.56 o 
   6  14   5       82.93       80.72     63.60 o 
   7  14   5        7.25       -8.39     47.53 o 
   8  14   5       24.74       30.40     56.61 o 
   9  14   5        3.20      -30.05     49.62 o 
  -5  15   5       91.85      150.61     75.13 o 
  -4  15   5        1.99       20.54     33.62 o 
  -3  15   5      144.38      110.99     45.80 o 
  -2  15   5       62.89       76.12     41.04 o 
  -1  15   5       43.78       70.74     42.74 o 
   0  15   5       36.70       90.04     40.92 o 
   1  15   5        2.43       45.43     55.56 o 
   2  15   5       11.38      -26.21     42.98 o 
   3  15   5      401.79      366.92    112.52 o 
   4  15   5      183.03      248.11     97.15 o 
   5  15   5        4.08        3.84     45.78 o 
   6  15   5        7.29       38.44     53.82 o 
   7  15   5        4.04       -0.70     51.02 o 
   8  15   5       28.29       19.22     53.12 o 
  -4  16   5        0.85        3.72     33.81 o 
  -3  16   5        5.32        3.30     33.23 o 
  -2  16   5        4.88       22.62     32.19 o 
  -1  16   5        1.18       -6.19     32.49 o 
   0  16   5       44.90       80.72     62.55 o 
   1  16   5       85.66      111.82     71.29 o 
   2  16   5       49.95       41.24     53.82 o 
   3  16   5       88.88      102.04     63.95 o 
   4  16   5      455.38      593.71    143.97 o 
   5  16   5       74.08       41.24     65.00 o 
   6  16   5        2.60       44.73     60.11 o 
  -3  17   5       19.04      -24.11     42.98 o 
  -2  17   5      148.96      200.30     55.87 o 
  -1  17   5        5.97        9.78     50.67 o 
   0  17   5       26.87       27.61     58.71 o 
   1  17   5       30.16       78.28     64.30 o 
   2  17   5      216.58      273.97     95.05 o 
   3  17   5       11.95       46.48     53.82 o 
   4  17   5       67.93       57.31     63.95 o 
  -1 -15   6       48.55       71.29     63.60 o 
   0 -15   6       13.11       36.69     69.19 o 
   1 -15   6       10.07      -29.70     42.98 o 
   2 -15   6       63.95       83.87     66.74 o 
   3 -15   6       52.50       42.63     54.51 o 
  -1 -14   6        1.77       -9.44     54.16 o 
   0 -14   6       86.15       92.89     40.34 o 
   1 -14   6        2.74       24.83     39.11 o 
   2 -14   6       40.15       32.85     52.07 o 
   3 -14   6       61.33       56.26     50.32 o 
   4 -14   6       14.29      -23.76     41.93 o 
   5 -14   6       13.01       22.36     46.48 o 
  -1 -13   6       57.92       76.88     63.95 o 
   0 -13   6      189.87      200.91     68.84 o 
   1 -13   6       64.83      104.27     47.39 o 
   2 -13   6        2.09      -33.90     39.14 o 
   3 -13   6        6.85      -18.87     39.84 o 
   4 -13   6        3.28       36.69     48.92 o 
   5 -13   6       50.12       71.29     52.42 o 
   6 -13   6        1.80       12.23     42.28 o 
  -7 -12   6        0.21      -25.51     50.67 o 
  -6 -12   6       35.04       25.16     48.57 o 
  -5 -12   6      128.55      142.23     70.24 o 
  -2 -12   6      406.44      561.91    121.61 o 
  -1 -12   6      114.59      134.85     85.44 o 
   0 -12   6       40.57       31.84     33.84 o 
   1 -12   6      207.46      182.88     54.69 o 
   2 -12   6      325.48      389.64    111.12 o 
   3 -12   6       10.55        6.29     40.54 o 
   4 -12   6       12.37       10.83     48.22 o 
   5 -12   6       23.50       -2.80     35.99 o 
   6 -12   6        9.36        2.45     37.74 o 
   7 -12   6        8.81       -2.45     48.22 o 
   8 -12   6       58.48       77.58     63.95 o 
  -8 -11   6       12.49       46.48     55.56 o 
  -7 -11   6       15.74       36.34     57.31 o 
  -6 -11   6       78.64       51.37     52.42 o 
  -5 -11   6      207.03      182.06     74.43 o 
  -4 -11   6        1.65       -9.09     40.54 o 
  -3 -11   6       10.56        1.05     38.79 o 
  -2 -11   6        3.04       -1.38     26.86 o 
  -1 -11   6      286.91      366.23     66.42 o 
   0 -11   6      168.87      220.05     67.97 o 
   1 -11   6      375.24      342.75     88.41 o 
   2 -11   6      103.53       94.70     54.51 o 
   3 -11   6        1.30       17.12     39.49 o 
   4 -11   6       77.32       44.73     44.73 o 
   5 -11   6        1.58       -1.40     38.44 o 
   6 -11   6       95.63      162.84     80.02 o 
   7 -11   6       14.55       48.92     44.73 o 
   8 -11   6       37.84       29.35     49.62 o 
   9 -11   6       48.65       76.88     59.76 o 
  -8 -10   6        0.98       29.00     51.37 o 
  -7 -10   6        3.31       17.12     58.71 o 
  -6 -10   6        3.08       37.74     49.97 o 
  -5 -10   6       22.48       43.33     53.47 o 
  -4 -10   6      113.25      143.27     63.60 o 
  -3 -10   6      112.78      155.16     68.84 o 
  -2 -10   6        4.62       18.11     21.59 o 
  -1 -10   6      116.04      132.46     32.91 o 
   0 -10   6      109.52       97.78     29.67 o 
   1 -10   6      463.88      520.62    165.81 o 
   2 -10   6       52.98       33.90     45.43 o 
   3 -10   6      782.50      750.62    133.84 o 
   4 -10   6      479.78      512.99    111.47 o 
   5 -10   6      205.27      181.01     72.34 o 
   6 -10   6      380.30      310.66     97.85 o 
   7 -10   6       23.80       28.31     44.38 o 
   8 -10   6       12.30       53.12     46.83 o 
   9 -10   6        0.33        1.75     44.03 o 
  10 -10   6      100.03      114.27     60.80 o 
  -9  -9   6       40.78       37.74     48.22 o 
  -8  -9   6       20.49        9.44     46.83 o 
  -7  -9   6       52.05       23.76     49.97 o 
  -6  -9   6       69.84      128.25     68.14 o 
  -5  -9   6        2.43       30.05     43.68 o 
  -4  -9   6      107.48      105.18     55.56 o 
  -3  -9   6      239.76      295.11     55.11 o 
  -2  -9   6       28.63       47.97     24.18 o 
  -1  -9   6        0.69        8.22     19.14 o 
   0  -9   6      112.58      147.72     33.41 o 
   1  -9   6      132.66      124.53     39.38 o 
   2  -9   6      168.82      126.50     57.66 o 
   3  -9   6       57.56      104.49     51.72 o 
   4  -9   6      214.99      155.16     61.15 o 
   5  -9   6      264.49      218.06     76.88 o 
   6  -9   6        3.92      -10.83     28.31 o 
   7  -9   6      123.81      171.58     74.08 o 
   8  -9   6       25.10       25.51     42.98 o 
   9  -9   6       15.50       44.73     47.18 o 
  10  -9   6       16.49       10.13     42.98 o 
  11  -9   6      116.51      167.39     80.37 o 
  -9  -8   6       57.28       39.14     47.18 o 
  -8  -8   6       38.52       11.18     43.33 o 
  -7  -8   6      325.04      329.18    102.39 o 
  -6  -8   6     1033.71      817.36    147.12 o 
  -5  -8   6      154.81      250.90     81.07 o 
  -4  -8   6      232.52      208.97     72.69 o 
  -3  -8   6      245.63      306.24     45.01 o 
  -2  -8   6       79.31       62.42     24.48 o 
  -1  -8   6      425.42      470.91     52.31 o 
   0  -8   6      200.77      237.67     39.12 o 
   1  -8   6      611.69      610.67    117.24 o 
   2  -8   6       48.24       60.11     40.54 o 
   3  -8   6       98.55      105.88     52.07 o 
   4  -8   6      743.18      663.95    116.72 o 
   5  -8   6     1159.00     1177.30    136.63 o 
   6  -8   6       46.15       47.87     42.63 o 
   7  -8   6      146.27      193.25     65.35 o 
   8  -8   6      245.03      333.03     95.05 o 
   9  -8   6        1.16        4.19     31.80 o 
  10  -8   6       89.55      149.56     74.78 o 
  11  -8   6      230.93      302.62    104.14 o 
 -10  -7   6        2.92       -8.39     34.94 o 
  -9  -7   6        7.57        2.10     48.57 o 
  -8  -7   6      200.34      169.48     79.33 o 
  -7  -7   6        5.96        0.70     38.44 o 
  -6  -7   6      612.76      479.10    117.07 o 
  -5  -7   6     1746.63     1699.02    162.14 o 
  -4  -7   6     1667.21     1546.95     97.65 o 
  -3  -7   6      418.16      458.68     50.49 o 
  -2  -7   6       74.06      116.03     29.20 o 
  -1  -7   6       25.44       32.85     20.03 o 
   0  -7   6      514.23      560.78     53.75 o 
   1  -7   6      347.51      307.17     73.38 o 
   2  -7   6      913.91      819.81    117.76 o 
   3  -7   6      872.60      789.76    117.76 o 
   4  -7   6      984.30      914.51    111.82 o 
   5  -7   6      194.99      226.44     70.59 o 
   6  -7   6      299.83      233.08     74.43 o 
   7  -7   6        0.13      -13.28     20.62 o 
   8  -7   6       14.98       33.20     35.64 o 
   9  -7   6       96.86      104.49     61.50 o 
  10  -7   6        0.38        3.15     35.99 o 
  11  -7   6       84.37      147.82     73.03 o 
 -10  -6   6        9.57       16.42     39.49 o 
  -9  -6   6        0.86       -9.44     40.89 o 
  -8  -6   6       34.43       22.02     41.93 o 
  -7  -6   6      804.56      622.37    130.69 o 
  -6  -6   6      197.26      164.59     65.00 o 
  -5  -6   6     1827.80     1682.25    159.70 o 
  -4  -6   6      701.49      735.69     78.16 o 
  -3  -6   6        9.98       20.24     18.93 o 
  -2  -6   6        8.54        8.49     17.87 o 
  -1  -6   6     2129.73     2265.23    124.64 o 
   0  -6   6     2257.61     2373.85    110.77 o 
   1  -6   6      441.68      397.67     82.12 o 
   2  -6   6      305.99      399.07     84.22 o 
   3  -6   6     1128.96     1132.92    115.67 o 
   4  -6   6        8.98        6.99     24.46 o 
   5  -6   6       13.49       20.27     28.31 o 
   6  -6   6      432.39      563.66    108.33 o 
   7  -6   6      110.38      111.82     50.67 o 
   8  -6   6       11.33       39.14     39.49 o 
   9  -6   6      195.88      233.08     75.48 o 
  10  -6   6       80.21       35.29     45.43 o 
  11  -6   6       10.93       99.94     62.55 o 
 -11  -5   6        0.89       -4.89     44.03 o 
 -10  -5   6       64.04       40.54     61.50 o 
  -9  -5   6        8.13       -1.05     40.19 o 
  -8  -5   6       36.25        7.34     37.39 o 
  -7  -5   6      166.33      150.26     65.35 o 
  -6  -5   6      158.51      176.47     66.74 o 
  -5  -5   6      156.74       52.41     60.63 o 
  -4  -5   6       54.07       71.05     30.88 o 
  -3  -5   6      276.61      347.75     38.91 o 
  -2  -5   6      578.23      647.05     47.99 o 
  -1  -5   6      888.96      948.53     52.72 o 
   0  -5   6      603.51      621.94     47.56 o 
   1  -5   6       86.19       75.13     39.49 o 
   2  -5   6        6.30       10.13     28.31 o 
   3  -5   6      395.72      507.75     90.16 o 
   4  -5   6       73.29       54.51     33.55 o 
   5  -5   6       30.01       21.32     26.91 o 
   6  -5   6      815.14      892.49    108.33 o 
   7  -5   6       10.17        8.39     27.61 o 
   8  -5   6      207.28      203.38     67.44 o 
   9  -5   6      246.23      259.99     77.23 o 
  10  -5   6       43.85       38.09     41.93 o 
  11  -5   6       82.65      125.80     65.70 o 
 -11  -4   6        0.38       -4.19     44.73 o 
 -10  -4   6       71.99       63.95     59.41 o 
  -9  -4   6        1.09       -5.94     41.58 o 
  -8  -4   6      512.25      337.22     99.59 o 
  -7  -4   6      121.28      120.56     59.41 o 
  -6  -4   6      136.54      100.64     56.96 o 
  -5  -4   6       68.12       72.87     29.19 o 
  -4  -4   6        1.57        7.15     19.50 o 
  -3  -4   6       23.06       15.17     13.54 o 
  -2  -4   6      189.31      253.27     31.80 o 
  -1  -4   6     1188.11     1333.27     57.73 o 
   0  -4   6     1224.77     1208.74     73.38 o 
   1  -4   6     1203.20     1142.00    103.09 o 
   2  -4   6       59.70      113.22     46.13 o 
   3  -4   6       63.05       72.34     37.04 o 
   4  -4   6       26.70       22.71     27.26 o 
   5  -4   6       11.92       15.73     28.31 o 
   6  -4   6      649.27      671.29    104.83 o 
   7  -4   6      158.72      156.20     53.12 o 
   8  -4   6      408.14      449.04     93.65 o 
   9  -4   6       59.80       92.95     47.18 o 
  10  -4   6       13.53       11.53     32.85 o 
  12  -4   6       75.38      111.47     75.83 o 
  13  -4   6       24.99       31.45     58.36 o 
 -11  -3   6       14.85       11.18     49.27 o 
 -10  -3   6       33.39       66.05     57.66 o 
  -9  -3   6        9.50       24.46     42.63 o 
  -8  -3   6      633.83      597.21    128.25 o 
  -7  -3   6      313.88      204.43     74.08 o 
  -6  -3   6      133.83      131.25     43.51 o 
  -5  -3   6      114.17      126.57     34.98 o 
  -4  -3   6       30.61       50.27     25.34 o 
  -3  -3   6      369.22      499.00     34.56 o 
  -2  -3   6     1869.62     2125.54     94.19 o 
  -1  -3   6     2258.85     2204.87     95.26 o 
   0  -3   6      109.28      155.84     33.97 o 
   1  -3   6     2855.98     2535.96    144.32 o 
   2  -3   6      701.39      616.78     75.13 o 
   3  -3   6     1044.38      922.20     91.56 o 
   4  -3   6     1034.20      775.43     86.66 o 
   5  -3   6     3037.62     2997.93    172.63 o 
   6  -3   6      348.17      353.99     76.18 o 
   7  -3   6       26.05       30.40     30.40 o 
   8  -3   6       35.79       35.29     32.15 o 
   9  -3   6       69.73      108.33     49.97 o 
  10  -3   6      102.96      166.69     63.95 o 
  11  -3   6       94.54      140.13     75.48 o 
  12  -3   6       26.44       53.12     50.67 o 
  13  -3   6        6.37       40.89     51.02 o 
 -11  -2   6      100.88       77.58     60.45 o 
 -10  -2   6       11.94        6.64     42.63 o 
  -9  -2   6      156.37      142.23     70.59 o 
  -8  -2   6      643.87      752.02    135.94 o 
  -7  -2   6      160.52      134.54     61.15 o 
  -6  -2   6        0.81        4.38     21.64 o 
  -5  -2   6      760.96      722.32     95.92 o 
  -4  -2   6      283.78      339.09     52.94 o 
  -3  -2   6      728.32      837.18     35.64 o 
  -2  -2   6     2362.28     2658.25    105.08 o 
  -1  -2   6     4032.87     4189.00    127.50 o 
   0  -2   6     1082.76     1182.80     67.82 o 
   1  -2   6      290.73      298.43     60.11 o 
   2  -2   6        5.14       12.93     22.02 o 
   3  -2   6      801.77      591.62     70.59 o 
   4  -2   6     2267.23     2400.72    141.53 o 
   5  -2   6      891.32      930.58     92.60 o 
   6  -2   6      761.57      768.09     87.36 o 
   7  -2   6        2.12        8.74     25.51 o 
   8  -2   6      162.25      138.03     52.77 o 
   9  -2   6      277.04      441.35     86.66 o 
  10  -2   6      323.61      359.93     97.15 o 
  11  -2   6      283.17      407.46    112.52 o 
  12  -2   6       22.73       62.20     57.66 o 
  13  -2   6       34.93       95.40     69.54 o 
 -12  -1   6      236.68      232.03     86.66 o 
 -11  -1   6       63.62       85.62     66.05 o 
 -10  -1   6      170.42      203.38     84.22 o 
  -9  -1   6       23.16       23.76     40.54 o 
  -8  -1   6      285.08      298.08     90.86 o 
  -7  -1   6      763.59      797.62    118.11 o 
  -6  -1   6        3.21       11.75     21.64 o 
  -5  -1   6       26.90       14.82     20.79 o 
  -4  -1   6       63.39       56.62     25.18 o 
  -3  -1   6     1812.31     1575.81    166.16 o 
  -2  -1   6     1091.02     1168.00     94.70 o 
  -1  -1   6     2080.36     2414.54    100.82 o 
   0  -1   6     1043.13      976.38     60.41 o 
   1  -1   6      789.72      739.09     73.73 o 
   2  -1   6    15816.65    16799.43    347.70 o 
   3  -1   6       11.60        6.29     18.52 o 
   4  -1   6      794.77      953.65     85.96 o 
   5  -1   6       94.21      119.16     40.19 o 
   6  -1   6     1279.85     1253.82    104.83 o 
   7  -1   6      105.09      106.93     41.93 o 
   8  -1   6      484.49      393.07     58.06 o 
   9  -1   6      420.25      499.44    100.64 o 
  10  -1   6      357.36      406.41    101.34 o 
  11  -1   6      266.73      336.52     99.94 o 
  12  -1   6       35.19       62.20     59.06 o 
  13  -1   6       19.38      -15.73     51.72 o 
 -12   0   6        0.92       15.03     48.22 o 
 -11   0   6        0.54      -10.13     48.57 o 
 -10   0   6      354.73      367.27    108.33 o 
  -9   0   6        7.18        5.59     36.69 o 
  -8   0   6        3.09       -5.03     20.79 o 
  -7   0   6      334.80      366.68     58.77 o 
  -6   0   6      533.12      548.85    127.20 o 
  -5   0   6       69.78       80.78     30.73 o 
  -4   0   6      325.60      280.92     46.19 o 
  -3   0   6     1591.49     1604.03    149.56 o 
  -2   0   6       15.60       34.44     20.07 o 
  -1   0   6     2142.02     2464.78     92.90 o 
   0   0   6     1134.26      961.48     70.72 o 
   1   0   6      123.32      161.11     25.85 o 
   2   0   6     1582.21     1473.63     98.20 o 
   3   0   6     1265.03     1245.44     90.51 o 
   4   0   6    10644.03    11640.51    283.05 o 
   5   0   6      315.71      301.23     43.42 o 
   6   0   6        3.56        3.71     16.61 o 
   7   0   6      369.51      402.50     73.21 o 
   8   0   6       16.43       50.12     25.08 o 
   9   0   6       14.92        5.24     30.05 o 
  10   0   6     1977.73     2295.53    196.39 o 
  11   0   6      160.22      241.82     87.36 o 
  12   0   6       12.02       -2.10     46.48 o 
  13   0   6        1.80       21.32     55.21 o 
  14   0   6       29.38       66.40     57.66 o 
 -12   1   6       85.80      113.92     62.20 o 
 -11   1   6       19.30       13.98     46.83 o 
 -10   1   6       54.97       26.21     46.83 o 
  -9   1   6      395.58      461.27    111.12 o 
  -8   1   6        1.79        7.71     21.62 o 
  -7   1   6      157.85      154.70     40.33 o 
  -6   1   6     2232.16     2060.23    410.25 o 
  -5   1   6     1668.72     1738.91     98.20 o 
  -4   1   6     1553.77     1366.41    228.89 o 
  -3   1   6      913.47      911.70     62.51 o 
  -2   1   6     3952.07     3773.48    118.04 o 
  -1   1   6      978.16     1009.01     59.22 o 
   0   1   6      280.98      289.54     22.66 o 
   1   1   6      329.86      321.46     30.83 o 
   2   1   6      200.59      224.69     31.72 o 
   3   1   6      692.48      777.75     49.54 o 
   4   1   6     2497.10     2322.28    135.41 o 
   5   1   6     4915.54     4712.98    594.94 o 
   6   1   6     1120.86     1098.35     67.96 o 
   7   1   6       36.30       17.98     18.79 o 
   8   1   6       17.28       24.52     20.45 o 
   9   1   6     1213.79     1254.17    136.63 o 
  10   1   6       29.39       42.28     46.13 o 
  11   1   6       96.02      146.07     66.05 o 
  12   1   6       23.26       24.11     49.27 o 
  13   1   6        3.38       11.53     57.66 o 
  14   1   6        0.33       32.50     58.01 o 
 -11   2   6       30.70       44.03     57.31 o 
 -10   2   6       50.04       78.98     61.50 o 
  -9   2   6      275.52      290.98     59.62 o 
  -8   2   6       27.57       42.83     28.12 o 
  -7   2   6      401.47      349.15     60.25 o 
  -6   2   6     1240.08     1153.31    234.13 o 
  -5   2   6     3160.92     2890.04    387.36 o 
  -4   2   6     1910.74     1726.31    116.54 o 
  -3   2   6      447.47      516.25     54.57 o 
  -2   2   6     1209.17     1384.25     84.36 o 
  -1   2   6     1065.93     1172.60     53.34 o 
   0   2   6      101.03      136.89     28.48 o 
   1   2   6      143.88      112.20     25.16 o 
   2   2   6     2681.29     2584.19    160.22 o 
   3   2   6     1916.20     1870.45    186.96 o 
   4   2   6      301.51      255.94     36.07 o 
   5   2   6     7780.93     7833.12    599.13 o 
   6   2   6     3910.19     3707.81    230.99 o 
   7   2   6      127.56      138.50     31.71 o 
   8   2   6      726.15      765.64    120.91 o 
   9   2   6     1276.68     1405.49    145.72 o 
  10   2   6      100.90       63.95     46.48 o 
  11   2   6        1.81      -35.29     37.39 o 
  12   2   6      139.66      250.21     90.86 o 
  13   2   6        1.43      -12.58     55.56 o 
  14   2   6       10.62       -7.34     61.15 o 
 -10   3   6      159.30      258.24     90.86 o 
  -9   3   6       12.20       13.40     34.94 o 
  -8   3   6      216.18      240.47     53.57 o 
  -7   3   6        2.09        8.98     20.11 o 
  -6   3   6      547.29      498.81     65.99 o 
  -5   3   6      816.18      785.90    137.68 o 
  -4   3   6      325.23      352.13     50.63 o 
  -3   3   6       76.49       74.53     25.81 o 
  -2   3   6      337.99      302.60     35.51 o 
  -1   3   6     4284.50     4604.77    165.13 o 
   0   3   6     3610.23     3532.74    163.54 o 
   1   3   6      424.86      336.63     58.53 o 
   2   3   6      492.27      542.30     41.13 o 
   3   3   6       21.57       11.35     12.92 o 
   4   3   6       10.47       39.31     18.29 o 
   5   3   6     1213.40     1237.20    128.42 o 
   6   3   6      591.65      539.55     46.77 o 
   7   3   6      354.74      293.19     73.73 o 
   8   3   6       21.81        5.59     29.35 o 
   9   3   6      274.46      430.17    100.99 o 
  10   3   6      188.73      259.64     84.57 o 
  11   3   6        6.12       41.24     49.27 o 
  12   3   6       22.62       15.38     51.72 o 
  13   3   6       30.18       17.47     54.16 o 
  14   3   6      109.96      217.71     77.58 o 
 -10   4   6        3.86        7.69     41.58 o 
  -9   4   6       12.81       38.44     53.47 o 
  -8   4   6       95.45       87.71     36.02 o 
  -7   4   6     1227.35     1210.07     88.81 o 
  -6   4   6      175.50      207.26     44.85 o 
  -5   4   6       10.97       33.65     21.70 o 
  -4   4   6     3416.33     3407.31    194.64 o 
  -3   4   6      391.03      460.61     34.32 o 
  -2   4   6     8120.93     9308.38    337.89 o 
  -1   4   6     5047.35     5342.21    208.10 o 
   0   4   6     2790.28     2853.95    141.88 o 
   1   4   6       23.71       17.22     15.19 o 
   2   4   6     1182.13     1264.23     62.12 o 
   3   4   6     2465.72     2283.76    124.75 o 
   4   4   6     1962.45     1909.93    108.50 o 
   5   4   6      360.59      417.92     58.88 o 
   6   4   6       63.98       66.57     21.08 o 
   7   4   6      224.30      181.71     59.76 o 
   8   4   6      601.59      665.35    114.97 o 
   9   4   6        0.28        4.19     33.20 o 
  10   4   6      502.07      525.92    115.67 o 
  11   4   6      249.53      257.19     87.36 o 
  12   4   6       26.77       38.44     53.12 o 
  13   4   6       11.50       -3.49     53.82 o 
  14   4   6       69.50      119.86     71.64 o 
 -10   5   6       76.44       79.33     62.55 o 
  -9   5   6      275.89      286.20     94.70 o 
  -8   5   6       17.44       13.28     40.19 o 
  -7   5   6      119.36      121.61     57.66 o 
  -6   5   6      281.38      336.28     55.72 o 
  -5   5   6     1681.94     1740.63     94.59 o 
  -4   5   6       68.73       23.09     20.54 o 
  -3   5   6       19.07       38.42     15.25 o 
  -2   5   6      659.76      675.28     40.89 o 
  -1   5   6      238.00      124.04     52.77 o 
   0   5   6      101.68      144.73     30.12 o 
   1   5   6     7239.05     7580.26    291.62 o 
   2   5   6     1345.17     1441.71     69.21 o 
   3   5   6      274.73      240.43     35.26 o 
   4   5   6     3270.52     3371.22    113.40 o 
   5   5   6      345.63      340.99     35.25 o 
   6   5   6       75.03       63.95     43.33 o 
   7   5   6      403.63      321.49     78.98 o 
   8   5   6      306.87      334.77     82.12 o 
   9   5   6       98.99       73.03     43.68 o 
  10   5   6       88.81      131.74     63.25 o 
  11   5   6      277.56      415.84    109.73 o 
  12   5   6      149.23      198.49     82.82 o 
  13   5   6       39.18       -3.15     55.91 o 
 -10   6   6        0.26       12.93     44.03 o 
  -9   6   6       25.13      112.17     62.20 o 
  -8   6   6      217.49      314.16     94.70 o 
  -7   6   6        0.97        1.75     37.74 o 
  -6   6   6     2000.35     1911.49    167.74 o 
  -5   6   6        3.45       20.62     30.75 o 
  -4   6   6      184.04      235.18     40.08 o 
  -3   6   6      225.40      236.30     29.77 o 
  -2   6   6     1604.59     1152.13    425.67 o 
  -1   6   6      303.12      279.67     47.35 o 
   0   6   6     3197.31     3480.10    264.18 o 
   1   6   6      465.44      547.10     47.35 o 
   2   6   6       89.81      137.08     30.19 o 
   3   6   6     2107.02     2266.02     88.21 o 
   4   6   6      564.32      576.05     46.70 o 
   5   6   6      429.16      441.62     38.00 o 
   6   6   6      398.13      420.74     87.01 o 
   7   6   6       24.31       29.00     31.80 o 
   8   6   6      529.79      550.73    107.98 o 
   9   6   6       11.59      -16.07     34.25 o 
  10   6   6       10.96       -4.19     39.84 o 
  11   6   6       27.19       10.13     44.03 o 
  12   6   6      152.59      113.57     71.99 o 
  13   6   6       44.68       70.59     65.00 o 
 -11   7   6        5.55      -18.17     41.93 o 
 -10   7   6       17.11       52.42     45.08 o 
  -9   7   6      314.80      333.72    102.04 o 
  -8   7   6       16.66       23.76     43.33 o 
  -7   7   6       13.88       31.80     41.24 o 
  -6   7   6      489.43      562.61    119.86 o 
  -5   7   6        6.38       62.90     44.03 o 
  -4   7   6      770.68      692.96    114.97 o 
  -3   7   6      236.90      274.44     45.82 o 
  -2   7   6     1045.37     1163.42     97.32 o 
  -1   7   6      536.08      480.71     66.40 o 
   0   7   6      120.36      119.58     30.73 o 
   1   7   6      563.05      632.29     55.85 o 
   2   7   6      300.59      328.45     46.50 o 
   3   7   6     4947.84     4875.53    135.42 o 
   4   7   6        8.67        8.97     15.78 o 
   5   7   6     1228.27     1343.28    125.45 o 
   6   7   6      182.65      184.16     62.55 o 
   7   7   6       37.94       39.49     40.19 o 
   8   7   6      317.08      331.98     88.06 o 
   9   7   6      169.25      248.46     81.77 o 
  10   7   6      603.51      725.81    139.78 o 
  11   7   6       18.67       25.16     51.72 o 
  12   7   6       74.77      183.46     84.22 o 
  13   7   6       65.57       68.14     61.50 o 
 -11   8   6       48.05       83.17     60.80 o 
 -10   8   6      111.86      176.12     82.47 o 
  -9   8   6        0.18       10.13     45.78 o 
  -8   8   6      323.14      426.33    116.02 o 
  -7   8   6      187.47      198.49     81.07 o 
  -6   8   6      137.08      199.54     71.99 o 
  -5   8   6      674.85      679.33    125.10 o 
  -4   8   6     1802.53     2042.56    238.32 o 
  -3   8   6      185.69      186.29     41.74 o 
  -2   8   6       56.10       27.73     21.59 o 
  -1   8   6      929.92      860.81     68.41 o 
   0   8   6      590.67      657.01     66.10 o 
   1   8   6      219.90      218.59     41.27 o 
   2   8   6     1148.69     1253.03     75.40 o 
   3   8   6     1094.19     1109.22     69.25 o 
   4   8   6     1296.93     1384.48     72.46 o 
   5   8   6      131.33       98.20     54.16 o 
   6   8   6        2.78      -10.48     34.60 o 
   7   8   6      246.85      153.76     61.50 o 
   8   8   6       13.65       -6.64     34.25 o 
   9   8   6        0.69      -17.82     34.25 o 
  10   8   6       76.22       62.55     53.12 o 
  11   8   6        4.01       -8.04     44.38 o 
  12   8   6        1.88      -27.26     51.02 o 
  13   8   6       80.04      141.88     81.07 o 
 -10   9   6       13.27      100.99     58.01 o 
  -9   9   6      247.82      340.71    106.93 o 
  -8   9   6       33.80       83.17     68.49 o 
  -7   9   6      604.60      522.08    126.50 o 
  -6   9   6      379.98      403.96    103.79 o 
  -5   9   6      165.70      118.11     57.66 o 
  -4   9   6       56.62       28.17     23.34 o 
  -3   9   6      974.43      996.06     79.79 o 
  -2   9   6      209.08      214.04     44.38 o 
  -1   9   6      697.15      724.78     81.42 o 
   0   9   6      471.86      521.61     63.93 o 
   1   9   6      361.63      478.56     61.37 o 
   2   9   6      513.64      482.92     59.83 o 
   3   9   6       26.50       25.71     21.37 o 
   4   9   6     2016.99     1962.51    161.45 o 
   5   9   6      228.37      211.42     69.54 o 
   6   9   6       39.04       27.96     40.19 o 
   7   9   6      110.56      183.11     67.09 o 
   8   9   6       60.87       86.66     55.56 o 
   9   9   6        8.23       37.39     46.13 o 
  10   9   6      237.02      234.83     89.46 o 
  11   9   6      158.39      210.02     83.17 o 
  12   9   6        5.27       32.15     59.76 o 
  -9  10   6       24.28       54.16     51.02 o 
  -8  10   6       11.23      -10.13     41.58 o 
  -7  10   6        9.36       -0.70     35.29 o 
  -6  10   6       71.45       93.65     56.96 o 
  -5  10   6      475.56      470.36    111.12 o 
  -4  10   6      325.67      310.66     60.14 o 
  -3  10   6      835.91     1001.31     82.99 o 
  -2  10   6       44.33       40.84     27.95 o 
  -1  10   6       39.73       51.41     25.93 o 
   0  10   6      210.43      180.74     42.92 o 
   1  10   6      225.90      208.51     45.62 o 
   2  10   6      256.55      271.08     48.82 o 
   3  10   6        2.87       16.81     22.44 o 
   4  10   6      418.70      477.70    105.18 o 
   5  10   6      731.90      846.02    136.98 o 
   6  10   6      100.33      156.55     66.40 o 
   7  10   6        4.11       15.03     39.84 o 
   8  10   6      150.04      213.86     81.77 o 
   9  10   6      111.24      138.38     73.38 o 
  10  10   6       38.70       67.44     61.15 o 
  11  10   6       66.22       73.38     64.30 o 
  12  10   6       12.69      -16.42     53.12 o 
  -9  11   6       41.19       53.12     62.20 o 
  -8  11   6      141.38      152.36     74.43 o 
  -7  11   6       21.78       35.99     51.72 o 
  -6  11   6      116.15       89.11     62.90 o 
  -5  11   6      262.09      321.14     97.15 o 
  -4  11   6       85.57      103.79     37.81 o 
  -3  11   6       92.92       75.52     32.83 o 
  -2  11   6        7.34       -6.47     21.44 o 
  -1  11   6     1231.99     1242.37    111.65 o 
   0  11   6      389.77      400.35     62.69 o 
   1  11   6        1.53       19.23     23.96 o 
   2  11   6      800.08      776.80     74.58 o 
   3  11   6      132.96      162.84     64.65 o 
   4  11   6       36.71       62.90     49.62 o 
   5  11   6      677.00      799.19    139.78 o 
   6  11   6     1530.77     1665.13    170.88 o 
   7  11   6      258.31      299.13     92.60 o 
   8  11   6        1.62       60.45     53.82 o 
   9  11   6      307.51      316.60    104.14 o 
  10  11   6      104.45      147.12     78.63 o 
  11  11   6       12.35       19.57     57.66 o 
  -8  12   6       40.25       74.43     65.35 o 
  -7  12   6       12.84        3.84     39.14 o 
  -6  12   6        0.81      -11.18     42.28 o 
  -5  12   6        4.90       -5.45     31.59 o 
  -4  12   6      648.26      633.02     90.24 o 
  -3  12   6      445.27      569.85     83.31 o 
  -2  12   6      303.36      399.07     69.31 o 
  -1  12   6     1745.74     1581.54    195.17 o 
   0  12   6      713.00      678.56     83.63 o 
   1  12   6     2545.38     2511.62    130.39 o 
   2  12   6        1.53       12.65     23.98 o 
   3  12   6      513.53      408.51    102.39 o 
   4  12   6        6.33       33.20     43.68 o 
   5  12   6       99.92      153.41     71.99 o 
   6  12   6      112.36      113.22     69.19 o 
   7  12   6      493.88      588.82    128.95 o 
   8  12   6      222.62      198.49     80.72 o 
   9  12   6       32.00       44.38     61.85 o 
  10  12   6      242.72      264.53     92.25 o 
  11  12   6       73.61       41.24     54.16 o 
  -7  13   6       30.07       13.98     49.97 o 
  -6  13   6      101.03      125.10     69.89 o 
  -5  13   6       17.24       10.08     30.50 o 
  -4  13   6       90.02       68.80     34.20 o 
  -3  13   6      280.49      356.52     69.90 o 
  -2  13   6      117.26      143.11     56.44 o 
  -1  13   6       24.59       38.54     30.05 o 
   0  13   6     1037.84     1094.97    159.70 o 
   1  13   6       28.44       57.07     33.49 o 
   2  13   6      174.45      183.11     72.34 o 
   3  13   6        2.57        5.24     40.19 o 
   4  13   6      321.88      306.82     95.75 o 
   5  13   6       65.23       45.78     58.36 o 
   6  13   6       61.10       51.02     56.26 o 
   7  13   6       35.77       90.16     63.25 o 
   8  13   6       31.34      -13.63     48.57 o 
   9  13   6        1.54       29.70     53.47 o 
  10  13   6       71.53      107.98     75.13 o 
  -6  14   6      155.41      168.09     82.82 o 
  -5  14   6        0.83      -10.33     31.19 o 
  -4  14   6       22.25       16.56     34.30 o 
  -3  14   6      249.85      246.65     60.99 o 
  -2  14   6      297.92      370.87     73.92 o 
  -1  14   6       54.99       64.28     40.30 o 
   0  14   6      177.87      198.62     64.82 o 
   1  14   6      195.72      146.42     72.34 o 
   2  14   6        8.76       41.24     47.53 o 
   3  14   6        5.75      -28.65     35.29 o 
   4  14   6      244.57      182.76     83.87 o 
   5  14   6      229.55      240.77     87.71 o 
   6  14   6       36.45        4.19     49.62 o 
   7  14   6       11.25       12.23     54.16 o 
   8  14   6        1.90      -19.92     52.77 o 
   9  14   6        2.79       40.54     59.06 o 
  -5  15   6      117.24      113.92     69.89 o 
  -4  15   6       49.31       79.93     46.45 o 
  -3  15   6       36.98       63.05     39.15 o 
  -2  15   6      155.21      139.38     50.01 o 
  -1  15   6       60.01       63.95     53.82 o 
   0  15   6        1.82       18.30     34.33 o 
   1  15   6       50.93       95.05     68.14 o 
   2  15   6      594.61      611.19    141.18 o 
   3  15   6       20.79       24.46     54.51 o 
   4  15   6       52.03       66.40     53.47 o 
   5  15   6      391.35      352.94    111.12 o 
   6  15   6      157.38      120.21     77.23 o 
   7  15   6       22.02       71.99     68.14 o 
   8  15   6        2.88        1.75     48.92 o 
  -4  16   6       46.71       33.78     38.42 o 
  -3  16   6       23.21       34.98     46.13 o 
  -2  16   6       11.38       34.99     38.77 o 
  -1  16   6      190.92      203.88     48.93 o 
   0  16   6       12.96       68.84     59.76 o 
   1  16   6       18.87       46.48     61.50 o 
   2  16   6      126.09       77.93     69.89 o 
   3  16   6      148.77      203.03     84.22 o 
   4  16   6       50.16       65.70     62.55 o 
   5  16   6      109.11       89.46     75.48 o 
   6  16   6       51.06       15.38     59.06 o 
  -2  17   6       15.36       31.42     38.93 o 
  -1  17   6        8.10        8.74     49.27 o 
   0  17   6        7.25       38.79     53.47 o 
   1  17   6        6.54        2.80     49.97 o 
   2  17   6        1.96       59.41     58.36 o 
   3  17   6      200.13      218.41     86.31 o 
   4  17   6      287.72      241.47     96.80 o 
   0 -15   7       33.05       51.72     54.16 o 
   1 -15   7       78.66       63.60     54.51 o 
   2 -15   7        1.68        0.00     42.63 o 
   0 -14   7       39.21       89.46     73.73 o 
   1 -14   7      113.63      155.51     72.34 o 
   2 -14   7       34.04       53.82     55.56 o 
   3 -14   7       15.82       23.41     51.37 o 
   4 -14   7        7.24      -13.28     46.13 o 
   0 -13   7       91.94       82.93     44.58 o 
   1 -13   7       75.23      117.07     65.00 o 
   2 -13   7       41.36       49.97     53.12 o 
   3 -13   7       16.16       44.73     47.53 o 
   4 -13   7        4.45        6.29     45.08 o 
   5 -13   7        6.35       10.13     45.78 o 
   6 -13   7       59.03       94.35     50.32 o 
  -7 -12   7      158.21      125.45     66.40 o 
  -6 -12   7        9.63       52.77     54.86 o 
  -5 -12   7       47.96       80.37     57.31 o 
  -4 -12   7      121.62      165.99     68.49 o 
  -1 -12   7       13.06       19.36     32.58 o 
   0 -12   7      151.35      167.00     51.54 o 
   1 -12   7        9.75       38.44     48.92 o 
   2 -12   7       30.80       -6.99     37.74 o 
   3 -12   7       32.98       22.36     47.18 o 
   4 -12   7       19.50       30.40     44.03 o 
   5 -12   7       12.02       61.15     54.16 o 
   6 -12   7      111.94      115.67     63.25 o 
   7 -12   7       73.50      106.23     74.43 o 
  -7 -11   7        2.88       11.53     52.42 o 
  -6 -11   7       13.46       40.19     57.31 o 
  -5 -11   7       21.56       62.90     58.71 o 
  -4 -11   7       11.87        3.84     44.73 o 
  -3 -11   7       52.56       72.34     60.11 o 
  -2 -11   7       89.37       73.38     52.07 o 
  -1 -11   7        5.02       12.19     29.47 o 
   0 -11   7      361.84      438.67     77.23 o 
   1 -11   7      735.04      602.80    123.36 o 
   2 -11   7       16.31       39.84     46.13 o 
   3 -11   7       19.83        9.44     43.33 o 
   4 -11   7        1.96       17.47     40.89 o 
   5 -11   7       35.85       40.19     45.78 o 
   6 -11   7       67.02       49.27     58.36 o 
   7 -11   7      117.29      160.40     70.24 o 
   8 -11   7        4.62      -27.96     45.78 o 
  -8 -10   7        1.32       -3.49     51.72 o 
  -7 -10   7      140.92       99.94     65.35 o 
  -6 -10   7      264.51      211.77     84.22 o 
  -5 -10   7       91.09       99.24     63.60 o 
  -4 -10   7        0.16       16.77     42.63 o 
  -3 -10   7      112.87      217.36     80.02 o 
  -2 -10   7      109.35      129.75     42.54 o 
  -1 -10   7        3.24      -13.84     20.18 o 
   0 -10   7       41.59       34.94     42.98 o 
   1 -10   7       17.18       39.84     38.44 o 
   2 -10   7      111.99      130.00     61.50 o 
   3 -10   7       25.67       13.63     44.03 o 
   4 -10   7       17.72       16.07     38.09 o 
   5 -10   7      180.03      149.21     64.65 o 
   6 -10   7        8.68       23.41     39.84 o 
   7 -10   7       10.80       -4.89     40.19 o 
   8 -10   7       20.44       26.56     47.53 o 
   9 -10   7        0.33       26.56     48.57 o 
  -8  -9   7       63.77       43.33     48.22 o 
  -7  -9   7       56.60       12.58     53.12 o 
  -6  -9   7      729.48      571.35    131.74 o 
  -5  -9   7      277.18      334.42    100.29 o 
  -4  -9   7      169.89      159.70     69.54 o 
  -3  -9   7       32.78       71.68     33.70 o 
  -2  -9   7       10.56       27.25     28.29 o 
  -1  -9   7      410.45      448.61     66.32 o 
   0  -9   7      442.59      481.94     57.58 o 
   1  -9   7      326.24      429.47     98.54 o 
   2  -9   7      202.47      221.90     71.29 o 
   3  -9   7      428.06      515.79    112.17 o 
   4  -9   7        4.88        3.84     34.94 o 
   5  -9   7      663.65      609.44    125.45 o 
   6  -9   7      316.87      271.17     84.57 o 
   7  -9   7       17.77       66.05     49.97 o 
   8  -9   7        9.75        7.34     45.08 o 
   9  -9   7       11.61       55.91     47.53 o 
  10  -9   7        0.34       -1.40     51.02 o 
  -9  -8   7        1.36      -32.85     44.73 o 
  -8  -8   7       64.64       94.00     62.20 o 
  -7  -8   7      232.56      177.52     77.58 o 
  -6  -8   7       10.62        8.39     47.53 o 
  -5  -8   7      153.33      120.91     66.40 o 
  -4  -8   7      282.61      318.35     92.95 o 
  -3  -8   7      451.85      450.22     67.76 o 
  -2  -8   7      454.99      429.29     76.01 o 
  -1  -8   7       28.44       41.44     23.71 o 
   0  -8   7       94.46      127.67     31.85 o 
   1  -8   7      141.67      136.98     58.71 o 
   2  -8   7      443.17      384.39     91.91 o 
   3  -8   7        2.31       -3.15     32.15 o 
   4  -8   7      857.84      905.42    141.18 o 
   5  -8   7        0.58        4.89     31.80 o 
   6  -8   7      314.16      380.90     98.89 o 
   7  -8   7      259.31      234.48     77.58 o 
   8  -8   7        2.72       -5.24     29.00 o 
   9  -8   7      113.21       91.91     53.82 o 
  10  -8   7        6.65      -10.83     40.19 o 
  11  -8   7        8.19        6.99     39.49 o 
  -9  -7   7       10.89       26.91     48.22 o 
  -8  -7   7       19.91       25.86     45.43 o 
  -7  -7   7      170.12       88.06     58.71 o 
  -6  -7   7     1452.24     1262.56    178.22 o 
  -5  -7   7        3.09        4.54     37.39 o 
  -4  -7   7      444.93      519.87     72.41 o 
  -3  -7   7     1057.04     1066.39     84.22 o 
  -2  -7   7      687.94      694.99     57.90 o 
  -1  -7   7       32.34       38.39     21.51 o 
   0  -7   7       42.47       82.52     26.00 o 
   1  -7   7      715.90      594.76    104.83 o 
   2  -7   7      148.25       89.81     45.78 o 
   3  -7   7        5.26       30.75     31.45 o 
   4  -7   7     1934.19     1932.11    167.39 o 
   5  -7   7        8.47       19.22     32.50 o 
   6  -7   7       39.77       42.98     38.44 o 
   7  -7   7        6.43        5.59     30.05 o 
   8  -7   7      141.46      179.97     73.73 o 
   9  -7   7       67.96       80.37     55.91 o 
  10  -7   7       57.32       90.51     59.41 o 
  11  -7   7       16.75       90.86     55.91 o 
 -10  -6   7        2.66      -16.77     49.62 o 
  -9  -6   7      108.63       77.23     61.50 o 
  -8  -6   7       17.80       24.81     47.18 o 
  -7  -6   7        1.33       12.58     44.03 o 
  -6  -6   7      210.61      292.49     87.71 o 
  -5  -6   7      872.43      737.69    133.49 o 
  -4  -6   7      464.92      432.52     66.30 o 
  -3  -6   7      308.08      321.88     58.65 o 
  -2  -6   7      986.83     1075.71     61.29 o 
  -1  -6   7       34.12       40.43     21.00 o 
   0  -6   7       42.41       29.34     23.42 o 
   1  -6   7     1578.03     1429.60    129.65 o 
   2  -6   7      164.34      200.23     62.55 o 
   3  -6   7      117.01      128.25     51.37 o 
   4  -6   7      482.79      463.37     94.00 o 
   5  -6   7       48.50       61.15     40.19 o 
   6  -6   7      123.13      134.19     60.11 o 
   7  -6   7      252.36      279.56     83.52 o 
   8  -6   7      136.74      172.63     64.30 o 
   9  -6   7      242.58      222.95     78.98 o 
  10  -6   7       31.85       85.27     53.82 o 
  11  -6   7      115.54      239.72     88.41 o 
 -10  -5   7        5.70       43.68     54.51 o 
  -9  -5   7       63.87       33.55     56.26 o 
  -8  -5   7      254.08      196.74     80.02 o 
  -7  -5   7       18.08        9.78     41.58 o 
  -6  -5   7      302.94      313.46     95.40 o 
  -5  -5   7      270.57      284.66     73.38 o 
  -4  -5   7        5.85       16.59     25.91 o 
  -3  -5   7      118.06      151.50     41.49 o 
  -2  -5   7      389.96      429.42     43.17 o 
  -1  -5   7     1580.49     1689.00     72.00 o 
   0  -5   7      704.29      741.09     68.99 o 
   1  -5   7     1165.40     1027.38    108.33 o 
   2  -5   7     1695.95     1651.50    138.03 o 
   3  -5   7      200.23      154.81     53.12 o 
   4  -5   7        6.27       26.91     29.70 o 
   5  -5   7      164.39      164.24     58.36 o 
   6  -5   7      170.18      184.16     62.20 o 
   7  -5   7       33.07       66.74     40.89 o 
   8  -5   7        5.96       13.63     29.00 o 
   9  -5   7      245.22      336.17     91.21 o 
  10  -5   7        4.64       31.80     33.90 o 
  11  -5   7       35.25       62.20     55.91 o 
 -10  -4   7        3.31      -36.69     44.38 o 
  -9  -4   7      111.27       76.88     58.71 o 
  -8  -4   7      447.99      361.33    106.23 o 
  -7  -4   7      885.20      839.73    147.12 o 
  -6  -4   7        1.93      -23.06     30.05 o 
  -5  -4   7      287.88      332.87     59.30 o 
  -4  -4   7      338.56      426.19     63.24 o 
  -3  -4   7       63.87       90.45     33.63 o 
  -2  -4   7      411.58      494.44     41.12 o 
  -1  -4   7     2363.66     2340.22    109.21 o 
   0  -4   7       52.16       58.07     27.56 o 
   1  -4   7       54.86       76.53     42.28 o 
   2  -4   7      614.85      642.64     97.85 o 
   3  -4   7     2045.00     1919.53    143.27 o 
   4  -4   7      669.53      608.39    100.64 o 
   5  -4   7       17.05       49.27     33.20 o 
   6  -4   7      252.34      231.34     66.40 o 
   7  -4   7        2.23      -10.48     23.41 o 
   8  -4   7       86.76       86.66     43.33 o 
   9  -4   7      566.78      746.07    124.75 o 
  10  -4   7       69.15       96.10     53.12 o 
  12  -4   7       20.02       -5.59     51.72 o 
 -11  -3   7       12.44        7.69     46.13 o 
 -10  -3   7       10.40       -6.29     43.68 o 
  -9  -3   7       32.63       23.41     49.62 o 
  -8  -3   7      351.11      284.45     94.00 o 
  -7  -3   7      429.04      294.94     88.76 o 
  -6  -3   7       48.58       44.01     29.85 o 
  -5  -3   7       72.51       81.28     34.09 o 
  -4  -3   7      391.98      438.29     79.33 o 
  -3  -3   7      139.69      171.06     41.26 o 
  -2  -3   7     1772.39     1769.85     94.76 o 
  -1  -3   7       59.88      112.97     32.57 o 
   0  -3   7     1053.70     1040.52     70.53 o 
   1  -3   7        1.29        5.24     26.56 o 
   2  -3   7     2262.55     2122.91    141.53 o 
   3  -3   7      564.67      732.45    100.29 o 
   4  -3   7      233.35      191.15     55.91 o 
   5  -3   7      173.82      166.69     53.82 o 
   6  -3   7      170.96      198.49     58.01 o 
   7  -3   7        4.67        8.39     23.06 o 
   8  -3   7       89.55      107.98     49.27 o 
   9  -3   7      152.53      160.05     59.41 o 
  10  -3   7       19.03       55.91     42.63 o 
  11  -3   7       58.81       41.24     54.51 o 
  12  -3   7       68.87       75.13     59.41 o 
  13  -3   7        5.43       25.86     54.16 o 
 -11  -2   7       44.56      110.78     68.84 o 
 -10  -2   7       16.78       17.82     47.53 o 
  -9  -2   7      509.50      516.84    126.50 o 
  -8  -2   7       34.66       -8.74     34.25 o 
  -7  -2   7      508.39      491.68    111.82 o 
  -6  -2   7       62.08       60.71     31.53 o 
  -5  -2   7      117.51      173.94     42.44 o 
  -4  -2   7       37.12       34.69     24.76 o 
  -3  -2   7      358.02      378.50     69.89 o 
  -2  -2   7      184.01      272.16     52.42 o 
  -1  -2   7      955.05     1088.58     71.28 o 
   0  -2   7     5365.47     5732.77    356.79 o 
   1  -2   7       94.47       73.73     38.44 o 
   2  -2   7     1300.05     1347.13    109.38 o 
   3  -2   7       15.08       28.65     25.86 o 
   4  -2   7      608.47      611.89     90.16 o 
   5  -2   7      759.34      789.76     90.51 o 
   6  -2   7        5.34       -3.49     23.76 o 
   7  -2   7      930.53     1131.52    113.92 o 
   8  -2   7       68.78       78.63     41.24 o 
   9  -2   7        0.84        1.75     25.51 o 
  10  -2   7      465.66      582.53    123.71 o 
  11  -2   7      314.03      401.17    110.78 o 
  12  -2   7       70.25      199.54     82.47 o 
  13  -2   7        2.22      -16.42     52.07 o 
 -11  -1   7       11.84       15.73     52.42 o 
 -10  -1   7        9.28       -6.99     41.93 o 
  -9  -1   7      255.28      244.61     85.96 o 
  -8  -1   7       12.92       34.60     42.63 o 
  -7  -1   7      188.72      232.30     50.51 o 
  -6  -1   7      334.17      331.60     57.76 o 
  -5  -1   7      211.20      330.55     83.69 o 
  -4  -1   7      113.90      138.80     46.13 o 
  -3  -1   7       10.67       16.61     21.13 o 
  -2  -1   7     1231.17     1110.73    170.01 o 
  -1  -1   7      153.67      140.32     34.71 o 
   0  -1   7     2486.62     2841.20    169.31 o 
   1  -1   7     3496.39     3405.73    165.64 o 
   2  -1   7     4688.02     4780.82    196.39 o 
   3  -1   7      878.67      920.45     88.76 o 
   4  -1   7      400.03      375.66     69.19 o 
   5  -1   7     1606.36     1589.99    119.86 o 
   6  -1   7      347.46      342.11     68.84 o 
   7  -1   7       43.37       76.88     40.89 o 
   8  -1   7     1874.88     1803.43    139.26 o 
   9  -1   7        4.56       26.90     22.59 o 
  10  -1   7       64.50       91.56     59.06 o 
  11  -1   7      134.89       92.60     56.61 o 
  12  -1   7      213.78      387.19    114.27 o 
  13  -1   7       16.73       48.22     62.55 o 
 -11   0   7       22.43       24.46     54.16 o 
 -10   0   7       41.07        7.34     51.02 o 
  -9   0   7      233.19      209.32     83.17 o 
  -8   0   7      904.16      884.60     88.14 o 
  -7   0   7      448.77      442.33    101.34 o 
  -6   0   7      179.22      156.40     94.18 o 
  -5   0   7      129.58      200.35     54.51 o 
  -4   0   7      838.26      794.92    126.50 o 
  -3   0   7      239.28      277.12     59.58 o 
  -2   0   7        3.62        0.13     16.17 o 
  -1   0   7       85.59      107.84     29.21 o 
   0   0   7       16.25       23.09     11.86 o 
   1   0   7      488.16      417.24     37.29 o 
   2   0   7     2577.91     2523.13    229.06 o 
   3   0   7     1330.15     1238.37    133.49 o 
   4   0   7     1625.14     1672.01     82.03 o 
   5   0   7      705.73      601.00     60.53 o 
   6   0   7      655.13      776.01     62.97 o 
   7   0   7       35.03       24.82     22.86 o 
   8   0   7      695.82      661.86    100.99 o 
   9   0   7      235.84      261.39     77.23 o 
  10   0   7      602.04      761.80    145.37 o 
  11   0   7       14.73        9.09     44.38 o 
  12   0   7      144.70      228.54     89.81 o 
  13   0   7        2.05       -9.09     50.67 o 
 -12   1   7        0.35       18.17     49.62 o 
 -11   1   7      217.76      162.14     80.72 o 
 -10   1   7      260.53      213.51     86.66 o 
  -9   1   7       56.08       74.78     55.21 o 
  -8   1   7       50.21       98.75     39.29 o 
  -7   1   7      109.57      145.32     42.36 o 
  -6   1   7       49.10       48.49     26.77 o 
  -5   1   7       59.65       60.61     28.46 o 
  -4   1   7     1941.91     1882.43     99.44 o 
  -3   1   7      656.40      746.04     61.63 o 
  -2   1   7      225.99      277.71     44.33 o 
  -1   1   7     1378.65     1467.93     77.59 o 
   0   1   7        7.18       -1.99      9.05 o 
   1   1   7     1380.44     1349.91    119.86 o 
   2   1   7      602.49      557.17     43.38 o 
   3   1   7     3833.11     3703.59    135.94 o 
   4   1   7     1295.58     1154.00     67.21 o 
   5   1   7     4259.25     4016.05    397.32 o 
   6   1   7     2252.00     2487.70    170.71 o 
   7   1   7     1722.24     1872.70     96.62 o 
   8   1   7        9.59       20.39     22.10 o 
   9   1   7       13.50       35.99     34.94 o 
  10   1   7      762.28      880.96    148.87 o 
  11   1   7       15.25       25.51     42.28 o 
  12   1   7       22.00      -35.99     42.98 o 
  13   1   7       56.56       85.96     68.14 o 
 -11   2   7        0.63       45.08     55.91 o 
 -10   2   7       43.48       66.05     56.96 o 
  -9   2   7      149.60      213.28     55.26 o 
  -8   2   7       12.24        8.26     23.48 o 
  -7   2   7       17.11       14.11     22.34 o 
  -6   2   7        2.56        2.78     23.94 o 
  -5   2   7       18.29       23.98     23.41 o 
  -4   2   7      845.49      958.17     92.78 o 
  -3   2   7     4211.25     4075.98    198.49 o 
  -2   2   7     2444.10     2595.47    104.24 o 
  -1   2   7     1058.81     1147.63     42.18 o 
   0   2   7      867.01      885.93     53.12 o 
   1   2   7      104.46      123.35     24.38 o 
   2   2   7        0.36       11.12     15.51 o 
   3   2   7      865.98      847.47     55.42 o 
   4   2   7     1771.66     1893.32    139.95 o 
   5   2   7     2236.33     2377.09    141.35 o 
   6   2   7     1550.63     1541.42    107.63 o 
   7   2   7      949.14     1028.72     69.89 o 
   8   2   7       81.28       91.56     51.72 o 
   9   2   7       20.03       13.28     34.94 o 
  10   2   7       63.24       73.03     50.67 o 
  11   2   7      235.45      324.29     96.80 o 
  12   2   7       27.25       17.12     49.27 o 
  13   2   7       41.98      109.38     66.40 o 
  -9   3   7      466.91      551.31     86.74 o 
  -8   3   7      415.66      391.34     68.27 o 
  -7   3   7      174.45      147.25     41.61 o 
  -6   3   7      724.77      765.26     94.88 o 
  -5   3   7      240.66      184.86     43.48 o 
  -4   3   7        0.92        5.71     21.84 o 
  -3   3   7      637.68      627.11     59.04 o 
  -2   3   7     4302.38     5418.59    331.86 o 
  -1   3   7     4757.42     5107.05     94.37 o 
   0   3   7        7.50       31.32     16.11 o 
   1   3   7     2401.29     2064.90    122.31 o 
   2   3   7      580.97      678.48     48.53 o 
   3   3   7      293.90      240.77     36.32 o 
   4   3   7      879.53      792.78     55.18 o 
   5   3   7      137.47      117.68     29.05 o 
   6   3   7      523.83      568.12     53.65 o 
   7   3   7        1.82       -9.09     26.21 o 
   8   3   7      723.93      853.71    130.00 o 
   9   3   7      335.42      408.86     99.94 o 
  10   3   7        7.89       20.62     40.54 o 
  11   3   7      189.42      203.38     80.37 o 
  12   3   7       40.09       81.42     66.74 o 
  13   3   7        1.74       33.55     56.61 o 
  -9   4   7       65.95       49.97     47.18 o 
  -8   4   7       87.96      102.82     40.66 o 
  -7   4   7      195.17      288.45     55.75 o 
  -6   4   7       91.40      100.85     36.65 o 
  -5   4   7      483.84      574.78     68.83 o 
  -4   4   7     1064.47     1004.97     71.89 o 
  -3   4   7        4.35       24.96     11.35 o 
  -2   4   7      659.69      728.63     46.62 o 
  -1   4   7      627.59      636.32     38.22 o 
   0   4   7      606.12      680.18     47.45 o 
   1   4   7     1084.83     1041.99     81.95 o 
   2   4   7      801.65      857.02     55.27 o 
   3   4   7       73.17      128.25     28.56 o 
   4   4   7      128.22      120.22     28.62 o 
   5   4   7      309.31      336.75     44.16 o 
   6   4   7      243.39      269.62     39.97 o 
   7   4   7      580.73      445.20     91.21 o 
   8   4   7      165.40      139.78     62.55 o 
   9   4   7       86.20      141.18     61.50 o 
  10   4   7        2.69       12.23     35.99 o 
  11   4   7       60.36       62.55     57.31 o 
  12   4   7      150.82      230.99     91.56 o 
  13   4   7      157.54      256.50     96.80 o 
 -10   5   7       16.67       36.69     45.43 o 
  -9   5   7        1.83      -14.68     37.39 o 
  -8   5   7       95.77      118.81     63.25 o 
  -7   5   7       23.64       29.00     41.24 o 
  -6   5   7       69.05       49.27     29.22 o 
  -5   5   7      568.96      707.97     74.28 o 
  -4   5   7       70.43       55.11     26.52 o 
  -3   5   7      108.36      170.82     26.46 o 
  -2   5   7      367.44      349.82     33.96 o 
  -1   5   7        9.78       16.95     15.32 o 
   0   5   7        3.48       13.35     13.57 o 
   1   5   7       55.02       62.90     23.23 o 
   2   5   7     3227.43     3459.87    111.66 o 
   3   5   7     1882.55     1666.48     78.46 o 
   4   5   7        1.06       -0.20     15.64 o 
   5   5   7      311.13      366.64     45.17 o 
   6   5   7      133.05      185.91     62.55 o 
   7   5   7      178.98      177.52     63.95 o 
   8   5   7       61.56       60.80     45.08 o 
   9   5   7      139.89      226.09     77.58 o 
  10   5   7      183.53      208.27     76.53 o 
  11   5   7       98.01       73.38     55.21 o 
  12   5   7       12.38        2.45     46.13 o 
  13   5   7       85.03      156.90     84.92 o 
 -10   6   7       49.11      135.24     69.54 o 
  -9   6   7      202.84      374.26    108.68 o 
  -8   6   7      671.88      663.95    136.29 o 
  -7   6   7       22.74       40.54     45.43 o 
  -6   6   7       24.75        8.04     34.60 o 
  -5   6   7       49.46       29.35     34.25 o 
  -4   6   7       81.99       78.28     44.73 o 
  -3   6   7     1939.29     2135.48    116.80 o 
  -2   6   7      289.12      293.33     32.46 o 
  -1   6   7       46.24       23.69     16.76 o 
   0   6   7      172.27      317.54     66.05 o 
   1   6   7      111.79      155.81     38.96 o 
   2   6   7      469.27      466.78     53.08 o 
   3   6   7      691.66      719.43     55.32 o 
   4   6   7     2117.81     2004.42    132.79 o 
   5   6   7      430.97      479.86     46.24 o 
   6   6   7      814.54      760.75    115.67 o 
   7   6   7      643.99      620.62    112.17 o 
   8   6   7      456.32      482.94    106.58 o 
   9   6   7       58.42       75.48     51.37 o 
  10   6   7       29.85       56.26     55.91 o 
  11   6   7       45.94       55.56     51.02 o 
  12   6   7        0.09       -1.40     44.73 o 
  13   6   7       15.45      -48.92     48.92 o 
 -11   7   7       47.94      119.51     61.50 o 
 -10   7   7       58.71       55.91     55.56 o 
  -9   7   7      253.20      389.64    112.87 o 
  -8   7   7      137.46      148.17     75.13 o 
  -7   7   7      929.71      892.84    154.46 o 
  -6   7   7      771.83      944.91    151.66 o 
  -5   7   7      112.44      113.22     58.36 o 
  -4   7   7     1068.26      927.44    136.29 o 
  -3   7   7     1639.15     1571.50    212.12 o 
  -2   7   7      851.90      819.81     97.85 o 
  -1   7   7      109.83      111.93     32.49 o 
   0   7   7     2077.50     2154.78    136.11 o 
   1   7   7      187.26      201.42     38.76 o 
   2   7   7     2421.51     2531.44    179.44 o 
   3   7   7      241.52      283.67     44.42 o 
   4   7   7     1060.32     1060.17     66.37 o 
   5   7   7      406.48      384.74     87.71 o 
   6   7   7      178.39      110.08     54.16 o 
   7   7   7       59.62       35.29     39.14 o 
   8   7   7      281.21      287.60     83.17 o 
   9   7   7       15.49       62.55     46.13 o 
  10   7   7        3.23       41.58     45.08 o 
  11   7   7       53.25       76.88     61.85 o 
  12   7   7      101.71      145.37     77.58 o 
  13   7   7        2.99      -24.46     49.27 o 
 -10   8   7        1.87       10.83     52.07 o 
  -9   8   7        1.62       27.61     50.67 o 
  -8   8   7       85.37      177.17     80.02 o 
  -7   8   7        0.43       19.22     42.63 o 
  -6   8   7     1210.41     1032.62    161.45 o 
  -5   8   7      334.96      290.74     89.11 o 
  -4   8   7     1198.01      426.50    596.86 o 
  -3   8   7      476.17      544.29     66.26 o 
  -2   8   7      231.61      248.11     46.41 o 
  -1   8   7      770.92      833.57     72.57 o 
   0   8   7        8.96        2.68     20.72 o 
   1   8   7        6.98        4.97     20.41 o 
   2   8   7     1067.26     1093.45     73.42 o 
   3   8   7       49.48      108.52     31.79 o 
   4   8   7     1339.35     1256.31     73.59 o 
   5   8   7     2849.83     2887.15    193.60 o 
   6   8   7      452.09      374.61     91.91 o 
   7   8   7        9.48        1.75     32.85 o 
   8   8   7      226.57      235.88     78.98 o 
   9   8   7      277.19      363.08    101.69 o 
  10   8   7        8.64       32.85     49.62 o 
  11   8   7      276.27      300.88     99.94 o 
  12   8   7      164.79      177.52     82.47 o 
  13   8   7       42.20      -20.27     49.97 o 
 -10   9   7       10.14       26.56     50.67 o 
  -9   9   7      240.13      294.59     94.35 o 
  -8   9   7       58.76       74.43     61.50 o 
  -7   9   7        0.96        5.94     45.43 o 
  -6   9   7       40.97       55.56     56.61 o 
  -5   9   7      554.26      660.46    131.74 o 
  -4   9   7      369.52      366.05     61.28 o 
  -3   9   7       34.23       59.84     28.60 o 
  -2   9   7      324.51      387.81     59.30 o 
  -1   9   7      449.63      547.98    115.84 o 
   0   9   7      106.84       81.00     31.24 o 
   1   9   7      183.21      174.63     41.38 o 
   2   9   7      824.84      783.59     69.01 o 
   3   9   7      622.63      567.62     64.23 o 
   4   9   7      101.04       89.11     53.82 o 
   5   9   7     1617.18     1594.89    152.01 o 
   6   9   7     1696.27     1705.66    162.49 o 
   7   9   7      121.37      215.61     74.78 o 
   8   9   7       38.66       51.02     50.67 o 
   9   9   7      470.67      515.44    118.46 o 
  10   9   7       14.62       25.51     55.91 o 
  11   9   7        2.22       80.02     64.65 o 
  12   9   7       48.13       16.42     61.85 o 
  -9  10   7      101.57       94.35     61.15 o 
  -8  10   7      228.06      176.47     78.63 o 
  -7  10   7        6.82      -20.62     35.64 o 
  -6  10   7       25.69       62.90     52.77 o 
  -5  10   7       41.15       54.86     46.83 o 
  -4  10   7      595.94      568.17     77.69 o 
  -3  10   7      779.87      943.60     87.47 o 
  -2  10   7      502.45      623.67     77.44 o 
  -1  10   7      314.78      308.08     54.18 o 
   0  10   7       92.62      118.52     39.84 o 
   1  10   7      521.88      507.70     66.90 o 
   2  10   7      937.52      976.70     76.22 o 
   3  10   7     1688.56     1576.71    120.21 o 
   4  10   7      242.39      353.64     92.60 o 
   5  10   7        8.79       33.90     47.87 o 
   6  10   7       26.10       85.62     56.26 o 
   7  10   7      289.51      336.17     92.60 o 
   8  10   7      120.51      131.04     67.79 o 
   9  10   7       68.87       66.40     58.71 o 
  10  10   7      223.22      198.14     85.96 o 
  11  10   7       62.06       39.49     54.16 o 
  12  10   7        6.66       23.76     61.50 o 
  -8  11   7       29.84       64.30     58.01 o 
  -7  11   7       99.22       82.82     61.50 o 
  -6  11   7       46.63        4.54     43.33 o 
  -5  11   7        8.31       -9.44     31.10 o 
  -4  11   7       36.34       44.97     30.39 o 
  -3  11   7      207.37      235.59     55.03 o 
  -2  11   7      168.56      152.64     42.56 o 
  -1  11   7       55.95       95.48     35.13 o 
   0  11   7      413.86      526.44     90.33 o 
   1  11   7      595.19      552.02     72.14 o 
   2  11   7      331.53      360.04     58.65 o 
   3  11   7      199.77      136.29     63.25 o 
   4  11   7      898.02      863.84    139.43 o 
   5  11   7      332.86      258.59     84.92 o 
   6  11   7      128.50      153.41     73.38 o 
   7  11   7       50.95       55.91     52.77 o 
   8  11   7       74.40       81.77     60.11 o 
   9  11   7        0.56      -19.57     45.43 o 
  10  11   7      106.58      135.24     70.24 o 
  11  11   7      165.59      196.39     82.82 o 
  -7  12   7        8.48       21.67     53.47 o 
  -6  12   7       12.17       18.87     43.68 o 
  -5  12   7      177.24      239.72     86.66 o 
  -4  12   7      109.18       84.67     38.00 o 
  -3  12   7      136.09       63.48     45.08 o 
  -2  12   7      364.32      430.24     72.45 o 
  -1  12   7       34.13       36.76     30.73 o 
   0  12   7      586.09      555.57     77.10 o 
   1  12   7      508.07      452.27     68.41 o 
   2  12   7        5.15       17.49     25.27 o 
   3  12   7      379.29      296.68     87.36 o 
   4  12   7      173.42      189.40     76.88 o 
   5  12   7      286.21      375.31    102.04 o 
   6  12   7       15.74       65.35     59.06 o 
   7  12   7       29.77       44.73     53.47 o 
   8  12   7       75.56      143.62     71.99 o 
   9  12   7       31.14       32.15     49.27 o 
  10  12   7        1.19       17.47     54.16 o 
  -7  13   7        7.79      -33.20     41.58 o 
  -6  13   7       11.48      -13.63     47.53 o 
  -5  13   7      146.76      117.07     60.11 o 
  -4  13   7       30.51       -1.98     29.00 o 
  -3  13   7        0.28        1.81     25.50 o 
  -2  13   7      424.25      544.80    104.49 o 
  -1  13   7       57.14       61.91     33.33 o 
   0  13   7       13.25       29.19     32.67 o 
   1  13   7        7.85       23.44     27.15 o 
   2  13   7      991.94      777.53    141.18 o 
   3  13   7       49.58       32.15     42.98 o 
   4  13   7      107.32      111.82     69.19 o 
   5  13   7      151.27      186.96     84.92 o 
   6  13   7      119.84      142.58     75.48 o 
   7  13   7       31.05       20.62     55.56 o 
   8  13   7       67.87       89.11     58.71 o 
   9  13   7      179.98      129.30     79.33 o 
  10  13   7       29.73       28.31     61.50 o 
  -6  14   7       12.58       10.48     49.62 o 
  -5  14   7       45.19       54.16     62.90 o 
  -4  14   7       12.55       18.81     34.96 o 
  -3  14   7       47.59       73.84     38.65 o 
  -2  14   7        4.08       11.31     31.63 o 
  -1  14   7      413.14      428.80     76.87 o 
   0  14   7      372.79      445.61     76.85 o 
   1  14   7      387.96      393.83    110.78 o 
   2  14   7        2.55       28.65     51.37 o 
   3  14   7      757.24      654.52    137.33 o 
   4  14   7        8.59        3.49     44.38 o 
   5  14   7       12.25        4.54     49.62 o 
   6  14   7      288.26      205.83     91.21 o 
   7  14   7       70.60       70.94     62.20 o 
   8  14   7       68.78       95.05     68.84 o 
   9  14   7      197.75      176.47     87.36 o 
  -5  15   7       43.14       26.91     52.42 o 
  -4  15   7       18.94       23.83     36.65 o 
  -3  15   7       66.21       28.91     39.75 o 
  -2  15   7       10.03       -9.97     29.81 o 
  -1  15   7        7.26       14.54     33.58 o 
   0  15   7      178.06      164.59     68.84 o 
   1  15   7       76.94      144.67     74.08 o 
   2  15   7       50.86       85.96     64.65 o 
   3  15   7      625.09      590.22    135.24 o 
   4  15   7      204.94      152.71     75.13 o 
   5  15   7        0.27      -11.18     53.82 o 
   6  15   7       29.48       62.20     59.06 o 
   7  15   7      114.38      122.31     76.53 o 
   8  15   7       57.13        9.78     49.62 o 
  -4  16   7       16.09        0.35     32.57 o 
  -3  16   7       59.82       95.37     48.35 o 
  -2  16   7        2.39        6.64     35.92 o 
  -1  16   7        4.76       -9.88     34.00 o 
   0  16   7       23.61       74.78     54.51 o 
   1  16   7      149.89      169.13     77.58 o 
   2  16   7       95.26        3.84     52.42 o 
   3  16   7       42.56       95.05     63.60 o 
   4  16   7       94.10       98.54     61.85 o 
   5  16   7      175.02      221.55     91.21 o 
   6  16   7        1.49       39.14     63.60 o 
  -2  17   7      352.06      312.32     69.61 o 
  -1  17   7       41.46      104.83     64.30 o 
   0  17   7       13.99       29.00     55.91 o 
   1  17   7        2.81       54.86     62.90 o 
   2  17   7       66.53       65.00     56.61 o 
   3  17   7       60.96      123.36     65.00 o 
   4  17   7       20.90       62.55     52.77 o 
   1 -14   8        9.41      -27.61     47.53 o 
   2 -14   8       14.50       11.88     46.83 o 
   3 -14   8        0.92       14.68     43.33 o 
   0 -13   8       43.22       26.56     43.33 o 
   1 -13   8      154.61      145.02     69.89 o 
   2 -13   8        0.72       -2.10     43.33 o 
   3 -13   8       21.16       76.53     57.31 o 
   4 -13   8       52.82      116.37     59.06 o 
   5 -13   8       14.42       38.44     45.78 o 
  -6 -12   8       19.73       47.87     53.82 o 
  -5 -12   8       12.06       -9.09     51.02 o 
  -4 -12   8        3.10        4.89     47.18 o 
  -1 -12   8       22.25        9.44     39.14 o 
   0 -12   8        1.16        0.35     44.38 o 
   1 -12   8      163.48      157.25     73.38 o 
   2 -12   8      139.69      150.26     70.59 o 
   3 -12   8       10.67       -0.35     44.03 o 
   4 -12   8        3.56      -21.67     41.24 o 
   5 -12   8       36.77       40.54     52.07 o 
   6 -12   8       18.00        4.19     46.13 o 
  -6 -11   8        3.21       12.93     44.73 o 
  -5 -11   8       89.36       57.66     59.41 o 
  -4 -11   8        2.60       10.13     51.37 o 
  -3 -11   8        0.01       17.47     50.32 o 
  -2 -11   8        2.39       -0.35     42.63 o 
  -1 -11   8       84.47       77.41     40.83 o 
   0 -11   8        4.62       20.97     40.89 o 
   1 -11   8       50.11       23.76     48.57 o 
   2 -11   8      236.31      291.44     92.95 o 
   3 -11   8      107.67       74.08     52.07 o 
   4 -11   8       23.09       41.24     53.82 o 
   5 -11   8        1.86      -12.58     41.24 o 
   6 -11   8       37.81        4.89     45.43 o 
   7 -11   8        3.41      -17.82     41.24 o 
   8 -11   8       14.55        1.75     44.03 o 
  -7 -10   8      145.30       94.00     70.94 o 
  -6 -10   8       42.88       21.67     48.57 o 
  -5 -10   8        5.40       41.58     49.27 o 
  -4 -10   8       95.28      136.29     68.14 o 
  -3 -10   8       12.43       59.41     53.12 o 
  -2 -10   8        5.05       40.77     32.74 o 
  -1 -10   8      356.22      379.90     70.56 o 
   0 -10   8      398.60      311.36     86.31 o 
   1 -10   8       53.90       34.60     41.24 o 
   2 -10   8      177.86      141.88     68.49 o 
   3 -10   8      118.41      136.98     63.25 o 
   4 -10   8      568.04      549.33    124.75 o 
   5 -10   8       15.65       18.87     39.84 o 
   6 -10   8      472.11      508.45    124.40 o 
   7 -10   8      183.11      220.15     83.17 o 
   8 -10   8        4.09       46.48     56.26 o 
   9 -10   8        7.26        7.34     37.39 o 
  -8  -9   8       19.30       25.86     54.16 o 
  -7  -9   8      543.67      320.10    106.23 o 
  -6  -9   8      342.42      367.97    112.17 o 
  -5  -9   8       16.37        5.24     51.37 o 
  -4  -9   8        7.79       10.83     46.83 o 
  -3  -9   8       86.59       82.83     37.60 o 
  -2  -9   8      195.21      169.02     48.78 o 
  -1  -9   8      213.23      198.40     49.87 o 
   0  -9   8      186.09      222.60     71.29 o 
   1  -9   8      151.67      197.09     71.29 o 
   2  -9   8       39.73       68.84     49.27 o 
   3  -9   8      160.74      163.19     69.89 o 
   4  -9   8      208.41      131.04     61.85 o 
   5  -9   8        8.84       -5.94     34.60 o 
   6  -9   8        3.10       11.18     39.49 o 
   7  -9   8       50.19       37.39     47.53 o 
   8  -9   8       86.47       99.59     58.01 o 
   9  -9   8        0.81        4.89     39.49 o 
  10  -9   8        1.28       14.33     41.93 o 
  -8  -8   8        5.42       -6.64     45.78 o 
  -7  -8   8       80.13      126.15     72.34 o 
  -6  -8   8      384.02      342.81    103.09 o 
  -5  -8   8      260.22      126.50     70.59 o 
  -4  -8   8       72.86       92.60     60.45 o 
  -3  -8   8       86.08       78.38     34.93 o 
  -2  -8   8     1589.66     1531.53    214.04 o 
  -1  -8   8      853.07      805.48     89.97 o 
   0  -8   8      470.18      475.09     72.41 o 
   1  -8   8        2.64       12.23     36.34 o 
   2  -8   8        1.42       -2.10     32.50 o 
   3  -8   8       17.66       23.06     39.49 o 
   4  -8   8      346.08      341.76     90.86 o 
   5  -8   8      423.52      503.56    113.22 o 
   6  -8   8       30.63      -14.33     27.96 o 
   7  -8   8      142.49      220.50     79.67 o 
   8  -8   8      122.33      231.34     85.62 o 
   9  -8   8      213.78      329.53    100.99 o 
  10  -8   8       41.74      120.56     69.89 o 
  11  -8   8        8.15      -12.23     35.99 o 
  -9  -7   8       10.51       46.48     55.91 o 
  -8  -7   8        6.20       30.40     49.62 o 
  -7  -7   8      101.14       76.88     59.06 o 
  -6  -7   8        6.10       21.32     44.03 o 
  -5  -7   8       89.21      157.60     75.13 o 
  -4  -7   8       44.10       41.64     30.39 o 
  -3  -7   8      306.61      339.65     62.22 o 
  -2  -7   8      282.80      212.07     50.68 o 
  -1  -7   8     1284.84     1129.32     88.62 o 
   0  -7   8       74.18       36.96     33.55 o 
   1  -7   8      617.56      662.21    116.02 o 
   2  -7   8       60.58       26.21     35.29 o 
   3  -7   8      547.54      560.17    108.33 o 
   4  -7   8        0.37        0.35     34.25 o 
   5  -7   8      323.18      287.25     81.77 o 
   6  -7   8      282.27      307.17     89.46 o 
   7  -7   8       32.93       71.64     48.92 o 
   8  -7   8        5.20        2.10     34.94 o 
   9  -7   8      123.50      155.85     71.99 o 
  10  -7   8      159.78      194.64     81.42 o 
  11  -7   8        0.21       31.10     51.02 o 
  -9  -6   8       34.20       23.41     51.02 o 
  -8  -6   8        2.51       25.16     55.21 o 
  -7  -6   8      152.86      137.33     71.99 o 
  -6  -6   8        7.70       34.60     47.87 o 
  -5  -6   8       97.55      115.67     62.90 o 
  -4  -6   8      310.56      324.22     61.95 o 
  -3  -6   8       15.61       27.77     27.91 o 
  -2  -6   8     1285.81     1257.25     92.78 o 
  -1  -6   8       88.94       97.55     40.36 o 
   0  -6   8      700.97      667.25     77.88 o 
   1  -6   8      216.20      199.19     65.35 o 
   2  -6   8      252.25      249.51     74.08 o 
   3  -6   8      853.88      846.02    126.50 o 
   4  -6   8       87.07       68.84     44.38 o 
   5  -6   8       56.28       71.64     44.73 o 
   6  -6   8      158.68      195.69     69.19 o 
   7  -6   8      326.56      430.87    100.64 o 
   8  -6   8       21.55       17.47     31.45 o 
   9  -6   8       64.49      102.39     54.86 o 
  10  -6   8      144.78      171.58     73.03 o 
  11  -6   8       11.45       21.67     48.92 o 
  -9  -5   8       20.79       43.33     53.47 o 
  -8  -5   8       20.28       43.33     50.67 o 
  -7  -5   8      430.05      366.22    109.38 o 
  -6  -5   8       94.82       70.24     53.12 o 
  -5  -5   8       17.16        1.31     24.51 o 
  -4  -5   8      243.50      255.76     53.67 o 
  -3  -5   8      845.47      885.01     82.44 o 
  -2  -5   8      476.45      430.25     63.77 o 
  -1  -5   8      249.91      258.23     50.03 o 
   0  -5   8      213.06      244.31     49.62 o 
   1  -5   8      276.04      310.66     75.48 o 
   2  -5   8      665.98      583.23    101.69 o 
   3  -5   8     1121.91      971.47    111.12 o 
   4  -5   8     1415.59     1493.20    140.83 o 
   5  -5   8      175.89      187.30     62.55 o 
   6  -5   8       16.76       34.25     34.94 o 
   7  -5   8        9.24       29.70     33.55 o 
   8  -5   8      128.01       84.92     52.42 o 
   9  -5   8        2.36       21.32     34.60 o 
  10  -5   8       61.18      127.20     56.96 o 
  11  -5   8       45.46      116.37     67.79 o 
 -10  -4   8       84.96      126.85     77.93 o 
  -9  -4   8       14.07       23.41     55.21 o 
  -8  -4   8       57.96       69.19     61.50 o 
  -7  -4   8      205.84      203.38     82.47 o 
  -6  -4   8      700.73      718.12    139.08 o 
  -5  -4   8       14.17       33.16     28.69 o 
  -4  -4   8      218.54      279.41     55.88 o 
  -3  -4   8       97.95       87.64     34.22 o 
  -2  -4   8      114.24       79.34     33.66 o 
  -1  -4   8      368.28      336.22     56.51 o 
   0  -4   8     2508.37     2542.38    120.05 o 
   1  -4   8      422.53      400.47     83.87 o 
   2  -4   8      315.27      236.23     68.49 o 
   3  -4   8      382.54      374.61     80.02 o 
   4  -4   8      955.79      961.68    107.98 o 
   5  -4   8      222.53      248.11     68.84 o 
   6  -4   8      186.28      192.55     63.60 o 
   7  -4   8      141.31      192.90     67.09 o 
   8  -4   8      276.46      446.60     98.89 o 
   9  -4   8      341.93      428.77     99.24 o 
  10  -4   8       27.02       35.99     42.28 o 
  12  -4   8        1.43       12.23     50.67 o 
 -10  -3   8       80.95      119.16     70.94 o 
  -9  -3   8        1.47        3.49     46.13 o 
  -8  -3   8      315.00      313.81     99.59 o 
  -7  -3   8       21.61       42.63     53.47 o 
  -6  -3   8      246.10      278.72     82.30 o 
  -5  -3   8       50.00       85.25     33.24 o 
  -4  -3   8        3.02       -7.78     19.20 o 
  -3  -3   8        5.55       -6.41     18.41 o 
  -2  -3   8     1240.34     1206.01     84.23 o 
  -1  -3   8     1085.67     1044.58     77.22 o 
   0  -3   8      176.82      251.78     47.43 o 
   1  -3   8     1725.12     1782.19    138.38 o 
   2  -3   8     2853.20     2800.49    171.93 o 
   3  -3   8       23.07       13.63     30.75 o 
   4  -3   8      232.31      319.40     75.83 o 
   5  -3   8      925.17      721.96    108.33 o 
   6  -3   8        2.48       59.06     38.79 o 
   7  -3   8      286.43      292.14     73.73 o 
   8  -3   8     2124.46     2532.11    186.26 o 
   9  -3   8        1.32       -4.19     28.31 o 
  10  -3   8       13.70       48.92     38.44 o 
  11  -3   8        7.67        9.78     41.58 o 
  12  -3   8      171.48      220.85     94.70 o 
 -10  -2   8       15.59       12.58     45.08 o 
  -9  -2   8       48.36       19.22     53.82 o 
  -8  -2   8      529.72      408.51    110.43 o 
  -7  -2   8      100.52      157.95     74.43 o 
  -6  -2   8      158.04      193.78     48.38 o 
  -5  -2   8      275.51      304.29     57.07 o 
  -4  -2   8       97.48      125.17     39.16 o 
  -3  -2   8      712.95      649.22     73.06 o 
  -2  -2   8      199.93      247.08     48.74 o 
  -1  -2   8     1090.70     1016.81    142.75 o 
   0  -2   8       80.99       91.72     39.31 o 
   1  -2   8      433.83      419.34     80.72 o 
   2  -2   8      928.35      943.51     97.85 o 
   3  -2   8      845.29      763.55     90.86 o 
   4  -2   8      780.58      883.41     98.20 o 
   5  -2   8      283.84      264.88     65.70 o 
   6  -2   8      215.04      218.76     62.55 o 
   7  -2   8       42.23       20.27     29.00 o 
   8  -2   8      288.30      265.93     69.89 o 
   9  -2   8      413.60      443.42     69.06 o 
  10  -2   8       19.40       -3.15     35.99 o 
  11  -2   8        0.41       16.07     42.28 o 
  12  -2   8        8.77       14.33     42.28 o 
  13  -2   8       19.66       66.05     55.56 o 
 -11  -1   8      111.72      189.40     86.66 o 
 -10  -1   8       75.09       81.42     68.84 o 
  -9  -1   8      160.54      203.03     83.17 o 
  -8  -1   8      151.05      212.47     80.37 o 
  -7  -1   8      335.82      388.24     68.81 o 
  -6  -1   8       92.52       87.01     41.58 o 
  -5  -1   8      497.17      403.05     64.13 o 
  -4  -1   8      430.04      436.33     64.23 o 
  -3  -1   8      378.92      403.31     60.01 o 
  -2  -1   8        3.38       -3.24     19.02 o 
  -1  -1   8       63.64       55.28     25.77 o 
   0  -1   8      103.43      158.91     38.39 o 
   1  -1   8      836.22      790.11     89.81 o 
   2  -1   8       43.96       61.85     36.34 o 
   3  -1   8      260.65      292.84     64.30 o 
   4  -1   8      440.82      503.21     84.57 o 
   5  -1   8        1.92       12.23     26.91 o 
   6  -1   8      579.75      447.99     84.57 o 
   7  -1   8      219.99      201.34     52.94 o 
   8  -1   8      202.42      192.97     46.65 o 
   9  -1   8       39.34       46.90     29.29 o 
  10  -1   8      157.25      252.65     82.12 o 
  11  -1   8       27.40       49.97     48.92 o 
  12  -1   8       13.62       53.47     56.61 o 
  13  -1   8        8.17       15.73     50.32 o 
 -11   0   8        4.24      -20.97     46.83 o 
 -10   0   8      141.33      124.75     77.58 o 
  -9   0   8      145.16      133.49     73.73 o 
  -8   0   8      227.48      208.27     79.67 o 
  -7   0   8      307.44      342.93     63.75 o 
  -6   0   8      285.67      276.30     55.65 o 
  -5   0   8        1.90       14.99     22.04 o 
  -4   0   8        3.09       26.69     25.86 o 
  -3   0   8     2263.10     2327.35    112.87 o 
  -2   0   8      774.03      763.05     64.83 o 
  -1   0   8      106.29       84.38     30.05 o 
   0   0   8     5337.86     5352.98    456.94 o 
   1   0   8     1804.88     1592.55    208.97 o 
   2   0   8     1820.30     1946.43    131.04 o 
   3   0   8      260.38      313.86     43.70 o 
   4   0   8     1806.68     1708.39    150.44 o 
   5   0   8     1938.45     1742.24    104.14 o 
   6   0   8        7.12       -0.72     20.79 o 
   7   0   8      328.82      401.73     58.51 o 
   8   0   8       16.76       -6.98     21.66 o 
   9   0   8      217.66      219.10     76.18 o 
  10   0   8       31.20       95.75     56.61 o 
  11   0   8      271.90      338.62    106.23 o 
  12   0   8       74.76      117.42     69.89 o 
  13   0   8        0.58      -24.11     49.97 o 
 -11   1   8        4.32      -19.92     45.43 o 
 -10   1   8       21.54       49.97     54.86 o 
  -9   1   8      253.39      222.25     88.76 o 
  -8   1   8       68.59       87.48     38.30 o 
  -7   1   8      108.54      131.73     43.73 o 
  -6   1   8      365.66      418.74     67.62 o 
  -5   1   8      188.26      190.94     44.39 o 
  -4   1   8      198.60      223.17     51.72 o 
  -3   1   8     2476.88     2500.23    142.23 o 
  -2   1   8     2328.74     2385.81    107.94 o 
  -1   1   8       15.50       11.85     19.23 o 
   0   1   8       84.29      120.71     22.33 o 
   1   1   8     1343.97     1254.71    139.61 o 
   2   1   8        3.77       -0.06     13.83 o 
   3   1   8     1081.40     1186.96     95.22 o 
   4   1   8      755.68      765.20     59.30 o 
   5   1   8      573.55      590.20     57.85 o 
   6   1   8       79.31      140.32     41.06 o 
   7   1   8       82.89      100.00     32.83 o 
   8   1   8      105.62       88.48     44.55 o 
   9   1   8      371.64      412.00    101.34 o 
  10   1   8       39.36       20.27     46.13 o 
  11   1   8      174.25      227.49     88.06 o 
  12   1   8       12.26       15.38     49.27 o 
  13   1   8       21.87       24.11     54.51 o 
 -10   2   8        8.70      -33.20     45.43 o 
  -9   2   8        1.02       30.05     41.93 o 
  -8   2   8      124.70      188.51     51.08 o 
  -7   2   8      571.11      583.64     83.23 o 
  -6   2   8       11.12       26.65     25.45 o 
  -5   2   8      634.56      633.40    116.19 o 
  -4   2   8     3243.85     3353.68    137.14 o 
  -3   2   8      844.67      817.08     67.46 o 
  -2   2   8      299.18      296.20     48.59 o 
  -1   2   8     1681.94     1734.60     63.32 o 
   0   2   8        7.21        5.34     14.47 o 
   1   2   8     1065.73     1044.29     57.64 o 
   2   2   8      383.54      347.81     62.03 o 
   3   2   8      739.34      640.28     79.85 o 
   4   2   8      168.68      157.05     34.70 o 
   5   2   8      121.37      117.50     31.63 o 
   6   2   8      380.80      333.58     60.80 o 
   7   2   8        6.17       -1.04     22.71 o 
   8   2   8      845.31      672.69    121.61 o 
   9   2   8      494.69      531.86    114.27 o 
  10   2   8       78.72       74.08     54.16 o 
  11   2   8        0.27        1.75     45.78 o 
  12   2   8       48.82       55.21     57.66 o 
  13   2   8       28.25       20.27     52.42 o 
  -9   3   8       53.52       89.27     43.83 o 
  -8   3   8       19.66        4.43     28.44 o 
  -7   3   8      110.82      125.80     62.55 o 
  -6   3   8       21.10       29.82     27.46 o 
  -5   3   8      530.53      533.18     70.83 o 
  -4   3   8      727.46      724.86     75.47 o 
  -3   3   8     1511.31     1505.81     88.67 o 
  -2   3   8       94.84      177.42     39.55 o 
  -1   3   8      726.45      795.74     38.81 o 
   0   3   8      505.87      518.79     43.02 o 
   1   3   8      613.43      607.88     46.43 o 
   2   3   8      128.69      101.90     27.55 o 
   3   3   8     1555.76     1521.68    127.02 o 
   4   3   8       46.67       63.28     24.92 o 
   5   3   8      260.42      298.36     46.29 o 
   6   3   8     1330.06     1268.74    149.91 o 
   7   3   8       98.62      100.29     51.37 o 
   8   3   8      546.46      402.22     98.20 o 
   9   3   8      139.75      152.01     69.89 o 
  10   3   8      254.97      498.66    117.76 o 
  11   3   8       14.18        6.64     45.78 o 
  12   3   8        6.31       23.76     49.97 o 
  13   3   8        3.16      -39.14     51.37 o 
  -9   4   8       62.46       25.86     52.07 o 
  -8   4   8       79.36       60.11     56.96 o 
  -7   4   8      247.77      288.94     60.83 o 
  -6   4   8     1011.90      945.41     86.81 o 
  -5   4   8      360.71      360.10     60.40 o 
  -4   4   8     3318.40     3307.67    134.78 o 
  -3   4   8      552.83      694.37     64.88 o 
  -2   4   8      788.93      849.62     64.23 o 
  -1   4   8      368.39      443.71     40.28 o 
   0   4   8     1903.60     2150.08    172.45 o 
   1   4   8       45.09       37.47     19.18 o 
   2   4   8        0.22       11.85     18.45 o 
   3   4   8      708.20      803.24     58.15 o 
   4   4   8     2400.30     2213.50    120.73 o 
   5   4   8       36.10       34.84     23.10 o 
   6   4   8      744.46      750.02     62.03 o 
   7   4   8       10.90       28.31     37.04 o 
   8   4   8     1868.74     1614.11    155.85 o 
   9   4   8       51.47       56.96     48.22 o 
  10   4   8      273.27      362.38     99.94 o 
  11   4   8      113.23      151.31     71.99 o 
  12   4   8        4.52       15.03     47.18 o 
  13   4   8       14.98        8.74     52.07 o 
 -10   5   8      133.09      234.48     88.76 o 
  -9   5   8      132.82      125.45     66.40 o 
  -8   5   8       44.42       17.12     45.43 o 
  -7   5   8      567.13      546.89    118.81 o 
  -6   5   8      383.06      475.60    109.73 o 
  -5   5   8      419.42      392.30     60.55 o 
  -4   5   8        5.02        1.78     20.31 o 
  -3   5   8        3.75       -2.84     17.42 o 
  -2   5   8      593.03      605.95     41.88 o 
  -1   5   8      252.00      292.39     39.95 o 
   0   5   8      571.02      578.44     51.53 o 
   1   5   8     2132.27     2235.82    137.68 o 
   2   5   8     1606.55     1743.02     84.36 o 
   3   5   8      194.76      212.82     38.64 o 
   4   5   8     1215.61     1179.42    115.84 o 
   5   5   8      859.27      902.34     63.13 o 
   6   5   8       15.97       12.23     31.10 o 
   7   5   8       28.55       42.28     41.93 o 
   8   5   8      250.42      207.57     71.64 o 
   9   5   8       26.62       53.82     48.57 o 
  10   5   8       41.87       31.10     40.89 o 
  11   5   8       48.12      108.33     63.25 o 
  12   5   8       21.57       29.35     52.07 o 
  13   5   8       48.85       62.20     59.76 o 
 -10   6   8       15.15       36.34     54.86 o 
  -9   6   8      143.99      139.43     72.69 o 
  -8   6   8      147.19      320.79     99.24 o 
  -7   6   8      243.38      310.66     99.24 o 
  -6   6   8      761.86      758.31    136.63 o 
  -5   6   8     1958.60     1675.61    159.35 o 
  -4   6   8       30.98       29.70     34.60 o 
  -3   6   8       26.37       22.89     21.46 o 
  -2   6   8      989.35     1015.50    108.68 o 
  -1   6   8      712.62      744.63     68.67 o 
   0   6   8       20.07       15.33     18.14 o 
   1   6   8     1633.29     1819.94     92.78 o 
   2   6   8     2453.35     2570.01    166.69 o 
   3   6   8       57.73       52.77     24.94 o 
   4   6   8      209.90      242.72     41.19 o 
   5   6   8      259.64      332.39     53.47 o 
   6   6   8      142.46      103.09     51.37 o 
   7   6   8        6.79       37.39     37.39 o 
   8   6   8       85.97       90.51     54.51 o 
   9   6   8      166.19      208.27     76.88 o 
  10   6   8       91.27       51.72     52.07 o 
  11   6   8      151.82      258.24     95.05 o 
  12   6   8        4.67       -9.09     46.13 o 
  13   6   8       74.88       15.03     59.76 o 
 -10   7   8        2.26       -0.35     47.87 o 
  -9   7   8       55.88       28.65     53.12 o 
  -8   7   8      546.51      587.77    134.54 o 
  -7   7   8       25.71       36.34     47.87 o 
  -6   7   8        0.34      -30.05     30.05 o 
  -5   7   8      254.48      305.07     89.11 o 
  -4   7   8       27.67       23.76     38.79 o 
  -3   7   8      764.61      687.02    116.02 o 
  -2   7   8      504.49      548.92    102.21 o 
  -1   7   8      343.92      155.52    110.08 o 
   0   7   8      123.11      140.55     35.63 o 
   1   7   8      321.19      339.79     50.38 o 
   2   7   8       51.70       57.41     27.71 o 
   3   7   8     2412.43     2494.92    129.47 o 
   4   7   8      226.15      259.81     42.95 o 
   5   7   8      628.00      560.52    102.74 o 
   6   7   8      560.48      517.53    103.79 o 
   7   7   8      114.53      111.47     59.41 o 
   8   7   8      221.80      130.69     62.55 o 
   9   7   8      328.92      432.97    106.93 o 
  10   7   8      219.89      293.19     91.56 o 
  11   7   8        0.84      -15.03     39.84 o 
  12   7   8       69.13       75.83     64.30 o 
  13   7   8      129.19      178.57     78.28 o 
 -10   8   8       15.12       -7.69     50.32 o 
  -9   8   8       25.13       80.72     61.15 o 
  -8   8   8       53.76       51.02     50.67 o 
  -7   8   8      272.90      338.27    102.39 o 
  -6   8   8       40.09       26.56     41.93 o 
  -5   8   8        2.34       92.95     60.45 o 
  -4   8   8      299.44      257.89     76.18 o 
  -3   8   8      587.64      589.17    111.12 o 
  -2   8   8      101.54      141.91     37.36 o 
  -1   8   8      855.42      841.31     73.67 o 
   0   8   8     1256.79     1337.35     99.59 o 
   1   8   8       70.18       70.41     28.15 o 
   2   8   8       69.56       71.22     30.52 o 
   3   8   8     2475.26     2371.79    108.41 o 
   4   8   8     1198.13     1118.19     73.85 o 
   5   8   8       43.86       65.00     49.97 o 
   6   8   8       82.56       83.52     51.72 o 
   7   8   8      662.45      636.35    120.91 o 
   8   8   8       14.42        3.15     41.93 o 
   9   8   8       15.19       29.70     52.07 o 
  10   8   8      120.56       90.86     66.74 o 
  11   8   8      153.24      274.67     99.94 o 
  12   8   8        0.05       17.47     51.02 o 
  -9   9   8       11.36       -2.10     39.49 o 
  -8   9   8       59.86       61.50     59.41 o 
  -7   9   8      410.43      466.86    123.71 o 
  -6   9   8       78.19       56.96     48.22 o 
  -5   9   8      477.35      483.64    113.57 o 
  -4   9   8        1.35        4.19     32.50 o 
  -3   9   8      123.06      155.26     38.57 o 
  -2   9   8        3.15        6.10     19.34 o 
  -1   9   8       24.69        5.57     20.97 o 
   0   9   8      590.57      726.43     76.09 o 
   1   9   8      117.83      116.04     35.56 o 
   2   9   8      599.68      592.17     89.81 o 
   3   9   8      203.48      217.92     44.64 o 
   4   9   8      915.30      927.44    133.14 o 
   5   9   8     2421.28     2387.79    184.86 o 
   6   9   8      449.06      428.08    102.74 o 
   7   9   8      203.33      216.66     77.93 o 
   8   9   8        5.64       26.21     46.13 o 
   9   9   8        2.24       38.79     49.27 o 
  10   9   8      164.56      192.55     83.87 o 
  11   9   8      290.13      379.50    114.27 o 
  12   9   8      125.24       96.80     69.89 o 
  -8  10   8        2.03       20.27     48.22 o 
  -7  10   8        0.09       68.49     56.61 o 
  -6  10   8       24.82       -2.80     40.19 o 
  -5  10   8      516.34      687.37    138.03 o 
  -4  10   8      558.51      321.84     88.76 o 
  -3  10   8       21.22        2.55     21.41 o 
  -2  10   8      612.78      713.62    122.13 o 
  -1  10   8       55.17       39.68     25.50 o 
   0  10   8        0.35        9.64     21.39 o 
   1  10   8       25.42       16.17     22.82 o 
   2  10   8      258.81      298.36     53.48 o 
   3  10   8        6.85      -18.43     20.46 o 
   4  10   8      734.11      645.43    118.46 o 
   5  10   8      137.65      198.49     74.08 o 
   6  10   8       84.37      109.38     62.55 o 
   7  10   8       84.13      117.76     61.85 o 
   8  10   8       28.25       -6.64     47.87 o 
   9  10   8      155.70      175.42     74.43 o 
  10  10   8        1.64       32.15     52.77 o 
  11  10   8       22.80      -17.12     51.02 o 
  -8  11   8       75.13       59.76     54.16 o 
  -7  11   8       22.16      -13.28     40.19 o 
  -6  11   8        0.22       12.93     47.87 o 
  -5  11   8      385.32      381.25    110.78 o 
  -4  11   8      407.11      462.67    109.03 o 
  -3  11   8       26.07        9.88     22.67 o 
  -2  11   8      210.21      288.92     58.94 o 
  -1  11   8       24.29       36.77     27.62 o 
   0  11   8       23.68       29.07     25.34 o 
   1  11   8      703.70      654.61     79.85 o 
   2  11   8     1228.53     1119.73     85.03 o 
   3  11   8       39.08       31.80     45.08 o 
   4  11   8      451.28      478.05    108.33 o 
   5  11   8       71.66       49.97     51.72 o 
   6  11   8       32.12       26.91     48.57 o 
   7  11   8       37.14       36.34     55.21 o 
   8  11   8       90.67       67.09     62.20 o 
   9  11   8      234.55      213.51     81.42 o 
  10  11   8      102.56      148.17     78.63 o 
  11  11   8       18.34       42.28     59.06 o 
  -7  12   8        6.15       44.73     48.22 o 
  -6  12   8       31.81       -6.29     47.53 o 
  -5  12   8        0.52        5.59     45.78 o 
  -4  12   8      252.69      257.89     88.41 o 
  -3  12   8      197.11      182.57     51.53 o 
  -2  12   8       16.43       15.55     27.18 o 
  -1  12   8      439.53      361.55     63.83 o 
   0  12   8      405.38      519.12     76.86 o 
   1  12   8        2.11       28.13     26.16 o 
   2  12   8      250.22      324.88     59.06 o 
   3  12   8       10.73        8.74     44.03 o 
   4  12   8      130.95      176.12     73.73 o 
   5  12   8       79.34      106.58     62.20 o 
   6  12   8       75.54       43.68     54.16 o 
   7  12   8       28.36       45.43     56.96 o 
   8  12   8       60.79       61.50     58.01 o 
   9  12   8       37.32       73.03     67.09 o 
  10  12   8      238.24      166.69     81.77 o 
  -6  13   8       51.16       66.05     59.76 o 
  -5  13   8       18.33       20.62     46.83 o 
  -4  13   8      130.87      146.42     73.38 o 
  -3  13   8       73.09       74.96     35.81 o 
  -2  13   8        4.11       26.76     29.56 o 
  -1  13   8        2.11       39.13     31.25 o 
   0  13   8      227.74      214.63     51.21 o 
   1  13   8     1266.41     1121.16    100.41 o 
   2  13   8        7.95       42.63     48.22 o 
   3  13   8        1.81       33.90     47.18 o 
   4  13   8        2.27       -6.99     41.24 o 
   5  13   8       10.75       65.70     56.26 o 
   6  13   8       16.77       15.38     49.27 o 
   7  13   8      130.99      141.18     84.22 o 
   8  13   8       34.67       54.16     62.20 o 
   9  13   8       64.65       47.87     66.74 o 
  -5  14   8        1.46        3.49     49.27 o 
  -4  14   8       31.20       58.01     50.32 o 
  -3  14   8        1.02      -13.44     27.16 o 
  -2  14   8       74.44       95.73     40.94 o 
  -1  14   8        0.33       10.12     29.68 o 
   0  14   8        5.72       -3.57     28.28 o 
   1  14   8      958.93      959.59    161.45 o 
   2  14   8      169.31      136.29     69.19 o 
   3  14   8       33.50       16.77     51.37 o 
   4  14   8       55.48       39.14     46.83 o 
   5  14   8      275.33      338.27    108.33 o 
   6  14   8        9.03       17.47     53.47 o 
   7  14   8       67.60       40.19     58.71 o 
   8  14   8      230.06      247.41     94.70 o 
  -4  15   8       15.04       11.53     50.67 o 
  -3  15   8       16.35       46.51     36.61 o 
  -2  15   8      113.36      128.92     49.54 o 
  -1  15   8       72.19       72.44     40.11 o 
   0  15   8        9.57      -15.53     37.15 o 
   1  15   8        0.82       83.52     54.51 o 
   2  15   8      157.49      107.28     60.45 o 
   3  15   8      183.63      212.81     92.95 o 
   4  15   8       69.00       80.02     65.00 o 
   5  15   8      150.34       93.65     64.30 o 
   6  15   8      136.14      149.91     73.73 o 
   7  15   8        2.48       -2.10     51.72 o 
  -3  16   8       54.50       68.14     37.29 o 
  -2  16   8       83.25       93.73     46.68 o 
  -1  16   8      114.85      109.46     47.39 o 
   0  16   8       80.34       57.66     69.19 o 
   1  16   8        3.59       29.00     55.91 o 
   2  16   8       37.97       44.73     59.41 o 
   3  16   8      152.81      178.22     82.82 o 
   4  16   8        0.23      -35.29     46.13 o 
   5  16   8        2.26      -12.58     44.73 o 
   6  16   8      176.20      208.27     88.41 o 
  -2  17   8       20.08       46.23     76.88 o 
  -1  17   8        0.44       22.02     51.37 o 
   0  17   8        1.38       56.26     65.00 o 
   1  17   8        8.06       12.58     52.77 o 
   2  17   8       22.64      119.51     65.35 o 
   3  17   8        3.53        5.59     49.97 o 
   1 -14   9       15.33       25.86     55.21 o 
   0 -13   9      131.35      193.60     71.29 o 
   1 -13   9        1.29       46.13     49.27 o 
   2 -13   9       10.19       52.42     51.72 o 
   3 -13   9       34.37       -8.04     48.22 o 
   4 -13   9        7.60       40.54     41.58 o 
  -5 -12   9        5.24       12.58     61.50 o 
  -4 -12   9      113.99      133.49     63.25 o 
  -1 -12   9       18.94       59.76     44.03 o 
   0 -12   9      164.76      165.29     71.29 o 
   1 -12   9        7.95      -38.44     38.44 o 
   2 -12   9        0.12      -23.41     39.14 o 
   3 -12   9       89.97      160.40     76.53 o 
   4 -12   9       46.25       26.91     47.18 o 
   5 -12   9        8.30      -16.77     41.58 o 
  -6 -11   9       54.15      120.91     60.11 o 
  -5 -11   9        1.43        8.39     49.97 o 
  -4 -11   9        0.22       23.76     54.86 o 
  -3 -11   9       83.23      110.43     67.79 o 
  -2 -11   9        1.26       -5.59     43.33 o 
  -1 -11   9        7.51       14.66     30.00 o 
   0 -11   9      226.42      174.03     75.13 o 
   1 -11   9      266.78      193.60     77.58 o 
   3 -11   9       35.21       23.06     45.43 o 
   4 -11   9       66.95        2.45     46.13 o 
   5 -11   9      179.57      146.42     74.43 o 
   6 -11   9        1.94       21.67     41.24 o 
   7 -11   9      103.95       92.25     67.09 o 
  -6 -10   9       63.01       92.60     60.45 o 
  -5 -10   9       14.38       68.49     60.45 o 
  -4 -10   9        1.11        3.15     44.38 o 
  -3 -10   9       35.06       37.39     49.62 o 
  -2 -10   9      127.77      149.21     48.52 o 
  -1 -10   9       11.68       12.02     31.66 o 
   0 -10   9       70.18       44.73     46.83 o 
   1 -10   9       53.28       94.00     57.66 o 
   2 -10   9      104.67       49.27     50.67 o 
   3 -10   9       13.66       36.69     46.83 o 
   4 -10   9        0.67      -22.02     35.99 o 
   5 -10   9       32.08       69.54     56.61 o 
   6 -10   9        1.64        9.44     39.84 o 
   7 -10   9       14.17        7.34     48.92 o 
   8 -10   9       28.93       57.66     52.07 o 
  -7  -9   9      305.02      421.79    123.71 o 
  -6  -9   9       16.00       27.26     50.67 o 
  -5  -9   9       27.06       47.53     58.71 o 
  -4  -9   9       27.22       86.66     68.49 o 
  -3  -9   9        0.04       -4.89     40.89 o 
  -2  -9   9        1.07       -0.86     33.55 o 
  -1  -9   9      343.37      354.97     68.18 o 
   0  -9   9       38.24       46.48     49.97 o 
   1  -9   9      181.34      210.37     78.28 o 
   2  -9   9      218.44      351.90     98.89 o 
   3  -9   9       58.80       31.10     47.18 o 
   4  -9   9      149.10       52.77     49.27 o 
   5  -9   9      195.75      193.94     80.72 o 
   6  -9   9      301.37      304.02     97.15 o 
   7  -9   9        1.41      -16.07     38.09 o 
   8  -9   9       45.34       22.71     44.73 o 
   9  -9   9       48.63       62.55     58.01 o 
  -7  -8   9      184.83      102.04     68.14 o 
  -6  -8   9       61.48       53.82     53.82 o 
  -5  -8   9        1.39        4.89     42.28 o 
  -4  -8   9       95.79      137.68     68.14 o 
  -3  -8   9      292.33      317.81     65.60 o 
  -2  -8   9       20.41       29.19     31.34 o 
  -1  -8   9      872.50     1024.70     97.02 o 
   0  -8   9      314.66      206.52     73.38 o 
   1  -8   9        8.23       11.18     35.64 o 
   2  -8   9      383.89      339.32     95.05 o 
   3  -8   9        8.51       17.12     36.69 o 
   4  -8   9      313.37      269.77     87.71 o 
   5  -8   9       15.51       32.50     40.19 o 
   6  -8   9       70.60       92.60     55.21 o 
   7  -8   9      239.11      387.54    108.33 o 
   8  -8   9        8.53       10.13     37.39 o 
   9  -8   9        8.33      -16.42     39.84 o 
  10  -8   9      101.22      185.91     81.07 o 
  -8  -7   9       85.98       48.57     56.61 o 
  -7  -7   9       19.30       10.83     47.18 o 
  -6  -7   9       68.42       26.91     46.13 o 
  -5  -7   9        5.39       39.49     48.22 o 
  -4  -7   9      359.23      343.02     65.48 o 
  -3  -7   9      401.09      415.90     70.38 o 
  -2  -7   9      178.12      206.90     53.40 o 
  -1  -7   9      315.80      339.62     62.96 o 
   0  -7   9       14.51       20.28     26.76 o 
   1  -7   9        2.00        9.44     35.64 o 
   2  -7   9       39.01       52.42     44.73 o 
   3  -7   9       30.61       26.56     38.09 o 
   4  -7   9      428.93      433.67    104.14 o 
   5  -7   9       17.48        8.04     31.80 o 
   6  -7   9      299.46      380.90     97.50 o 
   7  -7   9      124.31      106.93     60.80 o 
   8  -7   9       53.86       70.24     54.51 o 
   9  -7   9        1.30       18.87     42.63 o 
  10  -7   9       62.65       22.71     48.92 o 
  11  -7   9       35.54       58.36     52.42 o 
  -8  -6   9      134.63      103.44     67.09 o 
  -7  -6   9        0.42        7.34     49.27 o 
  -6  -6   9      187.28      133.14     66.05 o 
  -5  -6   9        3.47      -17.12     42.28 o 
  -4  -6   9        2.43       35.30     29.62 o 
  -3  -6   9        2.35        1.67     24.71 o 
  -2  -6   9      371.58      368.48     74.61 o 
  -1  -6   9      338.30      393.48     65.68 o 
   0  -6   9      108.89      131.15     41.99 o 
   1  -6   9       14.57       32.50     38.44 o 
   2  -6   9       52.83       13.63     35.64 o 
   3  -6   9       61.85       66.74     48.92 o 
   4  -6   9       23.85       48.22     42.28 o 
   5  -6   9        6.75        0.35     29.00 o 
   6  -6   9      184.43      153.76     62.90 o 
   7  -6   9      146.75      155.16     62.90 o 
   8  -6   9       52.27       83.87     56.61 o 
   9  -6   9      204.22      128.60     62.55 o 
  10  -6   9        3.38      -34.94     34.94 o 
  11  -6   9       16.17       43.68     47.18 o 
  -9  -5   9      152.83      246.01    101.69 o 
  -8  -5   9       29.23       21.32     54.86 o 
  -7  -5   9       34.12        5.94     42.63 o 
  -6  -5   9       65.28       60.11     56.96 o 
  -5  -5   9      141.15      141.62     43.41 o 
  -4  -5   9      327.96      374.28     65.92 o 
  -3  -5   9      689.72      696.65     85.22 o 
  -2  -5   9       57.23       73.15     36.80 o 
  -1  -5   9       40.92       59.18     33.40 o 
   0  -5   9        0.07        4.56     24.07 o 
   1  -5   9      877.90      798.49    122.31 o 
   2  -5   9     1065.22      993.48    118.11 o 
   3  -5   9      336.28      319.40     82.82 o 
   4  -5   9      158.37      178.92     61.85 o 
   5  -5   9      166.42      230.64     74.08 o 
   6  -5   9        6.18      -13.63     23.76 o 
   7  -5   9      144.84       89.46     53.47 o 
   8  -5   9       20.49       58.36     47.87 o 
   9  -5   9      107.37       89.81     56.26 o 
  10  -5   9       11.38       25.51     42.28 o 
  11  -5   9        7.32       -2.45     45.78 o 
  -9  -4   9       32.61       78.63     70.59 o 
  -8  -4   9       46.97       37.39     56.26 o 
  -7  -4   9      156.91      193.25     83.87 o 
  -6  -4   9        0.19       22.02     46.13 o 
  -5  -4   9        1.71        2.81     25.53 o 
  -4  -4   9       53.96       56.51     30.55 o 
  -3  -4   9      536.84      540.93     78.63 o 
  -2  -4   9      544.33      603.68     77.33 o 
  -1  -4   9      451.21      418.72     65.35 o 
   0  -4   9      443.00      474.56    103.61 o 
   1  -4   9       58.98       21.32     33.90 o 
   2  -4   9       40.70       54.86     40.19 o 
   3  -4   9     1703.12     1571.82    142.92 o 
   4  -4   9      150.38      173.33     58.71 o 
   5  -4   9      241.56      276.76     77.58 o 
   6  -4   9       40.92       59.06     42.63 o 
   7  -4   9       27.01       12.58     31.80 o 
   8  -4   9       26.60       19.57     37.04 o 
   9  -4   9      190.63      206.52     72.69 o 
  10  -4   9      176.30      285.50     84.22 o 
  11  -4   9        1.56       53.82     54.16 o 
  12  -4   9        0.51      -11.18     45.43 o 
 -10  -3   9        7.33       18.87     43.68 o 
  -9  -3   9       55.64      116.02     70.59 o 
  -8  -3   9       83.67       61.85     60.45 o 
  -7  -3   9      428.98      450.44    119.51 o 
  -6  -3   9      166.09      109.29     40.13 o 
  -5  -3   9       17.54       37.53     50.84 o 
  -4  -3   9       16.52        2.06     22.33 o 
  -3  -3   9      134.77      118.64     38.76 o 
  -2  -3   9      178.98      147.01     40.41 o 
  -1  -3   9      558.19      509.37     82.30 o 
   0  -3   9     1753.00     1836.74    105.32 o 
   1  -3   9      882.84      808.63    100.29 o 
   2  -3   9      131.24      101.34     48.22 o 
   3  -3   9      422.59      415.50     86.31 o 
   4  -3   9      403.18      582.53    103.09 o 
   5  -3   9      131.71       73.73     44.38 o 
   6  -3   9      391.36      444.15     94.00 o 
   7  -3   9      203.96      301.57     80.02 o 
   8  -3   9      329.43      388.24     92.60 o 
   9  -3   9       13.68       25.16     37.04 o 
  10  -3   9      130.14      136.33     46.81 o 
  11  -3   9        7.13       18.52     54.16 o 
  12  -3   9        3.20       -5.59     48.92 o 
 -10  -2   9       33.35      110.78     73.38 o 
  -9  -2   9      137.34       68.14     63.25 o 
  -8  -2   9       16.46       20.62     49.27 o 
  -7  -2   9      176.81      147.82     73.38 o 
  -6  -2   9      334.20      388.00     72.16 o 
  -5  -2   9       60.79       65.09     33.01 o 
  -4  -2   9       62.72       50.52     28.14 o 
  -3  -2   9       63.37       44.71     28.66 o 
  -2  -2   9       21.83       -4.14     17.84 o 
  -1  -2   9        9.30       13.05     20.65 o 
   0  -2   9     1158.37     1101.03     81.18 o 
   1  -2   9     2274.13     2345.50    161.80 o 
   2  -2   9      656.89      594.41     99.94 o 
   3  -2   9      319.95      379.85     81.77 o 
   4  -2   9      434.98      395.58     81.77 o 
   5  -2   9      535.03      546.89     98.54 o 
   6  -2   9       40.65       18.52     32.50 o 
   7  -2   9     1292.33     1388.36    134.19 o 
   8  -2   9      376.23      439.96     95.40 o 
   9  -2   9        1.38       10.72     24.50 o 
  10  -2   9        4.56       11.88     47.87 o 
  11  -2   9      140.87      176.82     78.28 o 
  12  -2   9       83.39      115.32     68.49 o 
 -10  -1   9        0.24      -29.35     54.16 o 
  -9  -1   9      272.64      244.96     96.80 o 
  -8  -1   9      127.33      165.29     78.63 o 
  -7  -1   9      110.98      112.16     42.50 o 
  -6  -1   9      495.37      580.96     83.45 o 
  -5  -1   9      631.16      575.28     78.44 o 
  -4  -1   9       19.90       16.16     24.88 o 
  -3  -1   9      108.33       98.38     34.08 o 
  -2  -1   9     1480.03     1417.49     91.38 o 
  -1  -1   9      121.22       90.81     33.94 o 
   0  -1   9        7.86       30.52     13.86 o 
   1  -1   9      397.02      471.41     90.51 o 
   2  -1   9     2590.10     2611.44    165.99 o 
   3  -1   9      563.18      649.28     99.59 o 
   4  -1   9      192.28      207.57     61.50 o 
   5  -1   9      828.07      935.83    104.49 o 
   6  -1   9      216.98      163.46     42.29 o 
   7  -1   9      177.75      255.70     50.62 o 
   8  -1   9     1133.10     1175.26    160.75 o 
   9  -1   9      158.58      214.61     52.81 o 
  10  -1   9        8.80        5.94     40.89 o 
  11  -1   9       32.27       60.11     49.97 o 
  12  -1   9       44.04       99.94     65.00 o 
  13  -1   9       56.25       23.76     54.51 o 
 -10   0   9       41.92       20.27     57.31 o 
  -9   0   9      230.03      319.05    102.39 o 
  -8   0   9      408.82      380.90    109.38 o 
  -7   0   9      189.05      213.06     56.39 o 
  -6   0   9        0.24       17.17     26.29 o 
  -5   0   9      781.83      721.71     85.47 o 
  -4   0   9     2265.97     2259.01    120.70 o 
  -3   0   9      856.46      841.08     72.62 o 
  -2   0   9      185.95      163.59     46.83 o 
  -1   0   9     1260.41     1228.66     83.13 o 
   0   0   9      768.39      818.30     45.86 o 
   1   0   9     1298.55     1310.26     68.65 o 
   2   0   9     1355.48     1347.48    117.76 o 
   3   0   9      315.85      305.04     46.11 o 
   4   0   9        8.52       33.04     21.23 o 
   5   0   9      452.23      562.54     65.11 o 
   6   0   9      211.58      191.32     46.30 o 
   7   0   9       23.92       61.85     32.13 o 
   8   0   9       63.80       58.20     29.54 o 
   9   0   9      152.24      123.01     63.95 o 
  10   0   9       63.64       85.27     64.65 o 
  11   0   9        6.04       30.40     52.77 o 
  12   0   9       50.83       48.92     57.31 o 
  13   0   9       67.94      123.36     72.69 o 
 -11   1   9       39.83       77.93     61.50 o 
 -10   1   9      192.40      206.18     91.56 o 
  -9   1   9       24.63       22.71     55.56 o 
  -8   1   9      192.78      227.73     60.10 o 
  -7   1   9       26.79       22.89     30.14 o 
  -6   1   9       37.47       35.63     30.63 o 
  -5   1   9       66.85       43.51     29.90 o 
  -4   1   9      654.29      676.85     78.67 o 
  -3   1   9      503.00      458.59     63.63 o 
  -2   1   9       40.73       70.02     30.34 o 
  -1   1   9     1367.57     1450.01     88.85 o 
   0   1   9      672.25      724.09     42.92 o 
   1   1   9       26.18       37.20     23.24 o 
   2   1   9       47.35       40.33     21.63 o 
   3   1   9       77.69       72.26     26.61 o 
   4   1   9     1093.54     1051.88     71.77 o 
   5   1   9       62.24      104.17     33.65 o 
   6   1   9     1713.34     1758.32    245.49 o 
   7   1   9      407.48      466.39     98.89 o 
   8   1   9        1.47       -9.12     23.48 o 
   9   1   9      235.95      292.49     89.81 o 
  10   1   9      315.13      398.37    111.12 o 
  11   1   9      190.00      241.12     87.01 o 
  12   1   9       18.59       45.78     56.61 o 
  13   1   9       25.88       46.83     59.41 o 
 -10   2   9       45.06       30.05     58.71 o 
  -9   2   9       11.09        2.45     44.73 o 
  -8   2   9        7.44       18.10     31.09 o 
  -7   2   9      523.41      662.65     89.93 o 
  -6   2   9       93.98       86.93     36.19 o 
  -5   2   9       87.27       91.59     34.39 o 
  -4   2   9      777.26      635.23     78.45 o 
  -3   2   9     2413.06     2476.69    120.08 o 
  -2   2   9       17.97        3.30     20.14 o 
  -1   2   9      989.33     1040.49     75.49 o 
   0   2   9     1852.48     1841.38    158.82 o 
   1   2   9      310.94      305.66     40.26 o 
   2   2   9      140.17       61.85     59.23 o 
   3   2   9     2050.59     1927.41    105.36 o 
   4   2   9       94.80      113.68     32.62 o 
   5   2   9      128.39      125.47     35.88 o 
   6   2   9       40.53       35.67     24.37 o 
   7   2   9     1352.13     1249.91    132.97 o 
   8   2   9      727.00      830.99    134.89 o 
   9   2   9      157.13      105.88     61.15 o 
  10   2   9       41.47       18.52     45.43 o 
  11   2   9      169.31      235.53     91.91 o 
  12   2   9       49.10       45.78     59.41 o 
  13   2   9        6.59       30.40     56.26 o 
  -9   3   9       20.44       -5.94     39.84 o 
  -8   3   9        1.65       25.03     31.78 o 
  -7   3   9       81.05       97.66     39.46 o 
  -6   3   9       83.24      117.51     40.84 o 
  -5   3   9        5.05      -10.86     18.76 o 
  -4   3   9      936.99      917.40    176.82 o 
  -3   3   9     1583.41     1518.24     94.31 o 
  -2   3   9     1228.48     1177.94     92.08 o 
  -1   3   9      148.99      142.09     52.42 o 
   0   3   9      413.98      483.20     42.81 o 
   1   3   9     1369.48     1362.28     70.69 o 
   2   3   9     2209.79     1976.49    135.59 o 
   3   3   9     1573.01     1435.84    112.70 o 
   4   3   9     1347.85     1260.33     95.05 o 
   5   3   9      602.46      548.29     62.19 o 
   6   3   9      110.74      110.91     32.43 o 
   7   3   9     1099.41     1027.01    185.03 o 
   8   3   9     1367.88     1361.80    145.72 o 
   9   3   9      903.00      933.38    148.87 o 
  10   3   9      117.09      142.92     70.24 o 
  11   3   9       75.41      147.47     79.33 o 
  12   3   9       58.12       89.81     67.79 o 
  13   3   9        3.70       27.26     57.31 o 
  -9   4   9       32.48       12.58     44.38 o 
  -8   4   9       45.21      106.58     56.96 o 
  -7   4   9        7.66        3.29     27.25 o 
  -6   4   9        3.03        1.76     26.16 o 
  -5   4   9       55.84       83.58     34.58 o 
  -4   4   9        2.22       -2.52     20.74 o 
  -3   4   9       39.81       42.01     27.37 o 
  -2   4   9      507.39      515.57     61.81 o 
  -1   4   9      189.64      222.60     63.25 o 
   0   4   9       66.33       46.84     21.91 o 
   1   4   9       83.26       83.66     27.70 o 
   2   4   9     2048.95     1976.84     90.55 o 
   3   4   9      723.26      733.45     58.55 o 
   4   4   9       61.52       67.45     28.01 o 
   5   4   9      361.38      443.14     57.35 o 
   6   4   9       57.31       74.02     26.88 o 
   7   4   9        0.13      -14.33     31.10 o 
   8   4   9       61.55       80.02     51.02 o 
   9   4   9      201.28      177.17     74.43 o 
  10   4   9       16.30       12.23     44.38 o 
  11   4   9       27.11       18.87     50.32 o 
  12   4   9       15.92       55.91     59.06 o 
  13   4   9        0.69       13.28     49.97 o 
 -10   5   9        7.09      -18.52     41.58 o 
  -9   5   9      117.06      190.80     82.12 o 
  -8   5   9      281.35      323.94    103.79 o 
  -7   5   9      344.45      393.13    106.93 o 
  -6   5   9       63.60       31.45     42.98 o 
  -5   5   9      203.28      195.75     48.92 o 
  -4   5   9      393.97      458.01     64.13 o 
  -3   5   9       98.84      100.82     35.09 o 
  -2   5   9      491.95      645.95     64.20 o 
  -1   5   9      797.40      681.42     53.01 o 
   0   5   9     1254.26     1351.27     74.60 o 
   1   5   9       25.98       12.48     18.72 o 
   2   5   9     1435.42     1381.05     79.32 o 
   3   5   9     2960.69     3034.81    116.63 o 
   4   5   9        1.19        2.57     21.19 o 
   5   5   9      339.94      332.10     60.45 o 
   6   5   9       84.81       55.91     46.13 o 
   7   5   9      827.26      810.02    127.55 o 
   8   5   9       52.98       14.68     40.54 o 
   9   5   9      201.36      197.79     74.08 o 
  10   5   9      203.50      282.70     93.30 o 
  11   5   9       14.45       28.31     48.57 o 
  12   5   9       13.44       10.83     47.87 o 
  13   5   9       43.39       95.05     72.69 o 
 -10   6   9       15.25       42.28     52.07 o 
  -9   6   9       24.51       75.48     63.25 o 
  -8   6   9      103.86      111.12     67.09 o 
  -7   6   9      607.82      733.14    142.58 o 
  -6   6   9       55.02       48.92     48.92 o 
  -5   6   9       16.27        5.59     38.09 o 
  -4   6   9       32.81       16.77     33.90 o 
  -3   6   9     1095.67      941.77    116.72 o 
  -2   6   9      748.81      705.19    113.92 o 
  -1   6   9      225.97      203.61     37.72 o 
   0   6   9      322.41      384.59     51.08 o 
   1   6   9       15.60       68.58     27.76 o 
   2   6   9      877.49      923.89     76.01 o 
   3   6   9     5478.37     5541.68    161.44 o 
   4   6   9     3815.64     3724.36    132.57 o 
   5   6   9        6.96       17.05     22.19 o 
   6   6   9      270.66      208.27     68.49 o 
   7   6   9      917.91      807.23    131.74 o 
   8   6   9      359.27      317.65     90.16 o 
   9   6   9      158.61      152.36     68.14 o 
  10   6   9      215.27      258.94     91.91 o 
  11   6   9      124.08      260.69     85.27 o 
  12   6   9        2.24        3.84     51.02 o 
  13   6   9       22.88       32.15     52.07 o 
 -10   7   9       15.90      -27.96     41.24 o 
  -9   7   9       59.89       12.23     48.92 o 
  -8   7   9        0.40       20.27     50.67 o 
  -7   7   9       84.17       68.49     57.66 o 
  -6   7   9     1034.39      852.31    155.85 o 
  -5   7   9      192.92      259.64     85.27 o 
  -4   7   9       14.96       18.52     41.24 o 
  -3   7   9     1420.97     1224.12    134.19 o 
  -2   7   9      119.36       74.43     41.93 o 
  -1   7   9       24.43       31.03     22.84 o 
   0   7   9      276.96      335.40     75.66 o 
   1   7   9      845.25      818.71    109.03 o 
   2   7   9       29.93       21.55     25.84 o 
   3   7   9      263.40      294.10     49.25 o 
   4   7   9     1174.84     1199.75     78.46 o 
   5   7   9     1450.34     1325.11    132.79 o 
   6   7   9      233.03      233.78     73.38 o 
   7   7   9       83.33       93.65     53.82 o 
   8   7   9      277.83      288.65     88.06 o 
   9   7   9       18.96       37.04     51.72 o 
  10   7   9      331.94      406.41    109.73 o 
  11   7   9       42.41       39.14     55.21 o 
  12   7   9       76.47       65.35     65.00 o 
  -9   8   9       16.64       26.21     47.53 o 
  -8   8   9       13.27       12.58     46.13 o 
  -7   8   9        6.18       15.73     43.33 o 
  -6   8   9      184.20      152.01     73.73 o 
  -5   8   9        6.16        4.54     37.04 o 
  -4   8   9      675.12      528.37    113.22 o 
  -3   8   9        9.68       19.57     36.34 o 
  -2   8   9      998.86      969.37    118.11 o 
  -1   8   9       46.51       45.55     24.07 o 
   0   8   9       30.45       43.94     27.91 o 
   1   8   9      132.84      202.70     46.07 o 
   2   8   9      602.40      705.17     74.78 o 
   3   8   9      156.35      144.72     38.67 o 
   4   8   9        1.06        2.43     22.24 o 
   5   8   9      155.18      161.80     66.40 o 
   6   8   9      242.51      172.63     70.24 o 
   7   8   9        0.10       -9.09     35.99 o 
   8   8   9      167.43      202.33     80.37 o 
   9   8   9       17.88       25.86     50.32 o 
  10   8   9        2.91       -3.49     42.63 o 
  11   8   9       15.46       -1.40     47.87 o 
  12   8   9      183.99      256.50     97.15 o 
  -9   9   9       16.38       76.88     54.16 o 
  -8   9   9      314.36      337.92    105.88 o 
  -7   9   9        2.36       -5.59     47.87 o 
  -6   9   9      209.85      234.13     86.31 o 
  -5   9   9       51.99       26.91     44.73 o 
  -4   9   9      618.87      540.95    117.42 o 
  -3   9   9      324.64      278.16     82.82 o 
  -2   9   9       19.82      101.34     50.67 o 
  -1   9   9       36.43       35.22     24.20 o 
   0   9   9       85.50       72.58     29.81 o 
   1   9   9       42.50       80.82     31.59 o 
   2   9   9      920.00      840.46     81.95 o 
   3   9   9      614.16      748.83     78.30 o 
   4   9   9      283.67      327.43     84.92 o 
   5   9   9      138.96       70.59     57.31 o 
   6   9   9       51.36       71.99     50.32 o 
   7   9   9      234.14      214.21     81.42 o 
   8   9   9        1.95        0.00     45.43 o 
   9   9   9       29.35       81.07     57.66 o 
  10   9   9       10.38       13.63     42.28 o 
  11   9   9        0.78       43.33     51.72 o 
  12   9   9        2.68      -24.46     45.08 o 
  -8  10   9        1.20       73.03     50.32 o 
  -7  10   9      121.26       71.64     61.85 o 
  -6  10   9        9.99        1.40     46.48 o 
  -5  10   9        9.76       49.97     45.78 o 
  -4  10   9     1404.38     1453.01    164.59 o 
  -3  10   9      451.16      457.43    105.18 o 
  -2  10   9        2.09        4.79     22.35 o 
  -1  10   9      838.56      831.11     80.31 o 
   0  10   9       91.75      105.82     34.19 o 
   1  10   9      231.66      321.28     56.70 o 
   2  10   9      365.09      271.80     50.55 o 
   3  10   9      665.91      712.54     79.26 o 
   4  10   9      310.41      251.60     81.42 o 
   5  10   9       14.92       37.04     50.32 o 
   6  10   9       51.61       41.58     47.53 o 
   7  10   9       79.35       33.55     54.16 o 
   8  10   9      278.65      174.72     77.58 o 
   9  10   9        0.36       73.73     59.41 o 
  10  10   9       74.40       80.72     62.55 o 
  11  10   9       99.07      156.20     86.66 o 
  -7  11   9       88.30      104.49     63.95 o 
  -6  11   9       66.16      117.42     71.64 o 
  -5  11   9      186.38      169.83     73.38 o 
  -4  11   9       34.85       49.97     46.13 o 
  -3  11   9      387.10      255.45     87.01 o 
  -2  11   9      221.67      314.18     60.36 o 
  -1  11   9       46.60       51.86     29.05 o 
   0  11   9       36.88       31.29     26.03 o 
   1  11   9      412.23      436.49     66.67 o 
   2  11   9      245.59      246.66     52.35 o 
   3  11   9       54.92       56.61     49.27 o 
   4  11   9      241.56      164.59     72.69 o 
   5  11   9       28.22       63.95     57.31 o 
   6  11   9       57.15       44.03     53.12 o 
   7  11   9       13.59       44.73     56.26 o 
   8  11   9      278.22      261.04     94.00 o 
   9  11   9        1.09       26.21     58.01 o 
  10  11   9       17.52       83.87     66.74 o 
  11  11   9       50.35       47.18     63.25 o 
  -6  12   9        7.68      -12.93     40.19 o 
  -5  12   9       97.18       46.48     44.38 o 
  -4  12   9       33.12       87.71     55.21 o 
  -3  12   9      131.52      164.94     73.73 o 
  -2  12   9      129.71      135.96     43.96 o 
  -1  12   9        5.49       25.66     26.11 o 
   0  12   9       77.74       61.91     32.99 o 
   1  12   9     1181.10     1097.26     92.19 o 
   2  12   9      899.56      794.91     97.32 o 
   3  12   9      145.59      177.17     75.48 o 
   4  12   9       33.62       41.93     52.42 o 
   5  12   9       77.59       85.96     61.15 o 
   6  12   9       23.47       -0.70     48.57 o 
   7  12   9      228.85      179.62     82.12 o 
   8  12   9      380.22      419.34    116.02 o 
   9  12   9      101.31      114.62     77.23 o 
  10  12   9        7.52       15.03     58.36 o 
  -6  13   9       30.63       35.99     53.82 o 
  -5  13   9      140.33       91.56     63.95 o 
  -4  13   9        3.87        1.40     37.39 o 
  -3  13   9        0.45       66.74     56.96 o 
  -2  13   9       51.39       15.31     30.39 o 
  -1  13   9      248.84      305.20     61.53 o 
   0  13   9        0.72       15.85     27.75 o 
   1  13   9      383.07      389.46     68.68 o 
   2  13   9     1046.12      721.61    140.48 o 
   3  13   9     1488.70     1572.52    170.53 o 
   4  13   9      100.00      154.46     74.78 o 
   5  13   9       85.70       21.67     54.51 o 
   6  13   9       74.42      124.75     76.53 o 
   7  13   9        0.20       81.07     66.40 o 
   8  13   9       26.12       58.01     66.05 o 
   9  13   9      244.90      185.91     90.16 o 
  -5  14   9       99.30       66.05     60.11 o 
  -4  14   9       56.56       19.57     55.56 o 
  -3  14   9       20.32       -4.89     37.39 o 
  -2  14   9       10.73       -7.95     26.75 o 
  -1  14   9       43.99      151.59     46.84 o 
   0  14   9      712.81      674.44     94.73 o 
   1  14   9       69.76       89.46     60.11 o 
   2  14   9      307.92      309.26     98.54 o 
   3  14   9      398.23      431.57    115.32 o 
   4  14   9       14.78       -3.15     48.22 o 
   5  14   9        2.03       17.82     49.27 o 
   6  14   9       11.78        9.09     54.16 o 
   7  14   9      130.44       88.06     66.74 o 
   8  14   9       26.82       63.95     61.50 o 
  -4  15   9       88.86      116.72     65.35 o 
  -3  15   9      285.28      251.60     96.10 o 
  -2  15   9       40.81       54.96     39.75 o 
  -1  15   9        0.41       -1.39     32.82 o 
   0  15   9       74.94        9.82     35.65 o 
   1  15   9       81.88       79.33     66.05 o 
   2  15   9       42.03       38.79     53.82 o 
   3  15   9        1.06      -16.77     50.32 o 
   4  15   9      231.17      179.27     80.02 o 
   5  15   9        4.84       15.73     48.92 o 
   6  15   9        1.64       38.79     60.11 o 
   7  15   9       54.57      -22.71     51.02 o 
  -3  16   9       75.48      104.83     59.76 o 
  -2  16   9      219.33      162.63     52.28 o 
  -1  16   9        1.17       25.91     41.63 o 
   0  16   9       93.00      107.63     72.34 o 
   1  16   9       14.16       52.42     57.31 o 
   2  16   9      184.57      128.25     74.43 o 
   3  16   9       50.65        3.84     42.63 o 
   4  16   9       45.84       46.13     65.00 o 
   5  16   9       33.63      -14.68     48.22 o 
  -1  17   9      336.00      432.27    116.37 o 
   0  17   9       27.49       65.70     56.61 o 
   1  17   9        2.63        8.74     56.26 o 
   2  17   9      164.88      119.51     65.70 o 
   3  17   9        0.30        5.59     43.33 o 
   0 -13  10      103.01      164.59     66.05 o 
   1 -13  10      107.79      182.06     79.67 o 
   2 -13  10       66.02      126.50     61.85 o 
  -4 -12  10       10.43       34.94     48.92 o 
   0 -12  10        2.77       75.13     57.66 o 
   1 -12  10       48.18       53.12     56.61 o 
   2 -12  10      164.35      141.88     67.44 o 
   3 -12  10       29.49       43.33     48.22 o 
   4 -12  10       11.82       57.31     46.83 o 
  -5 -11  10       80.61      126.50     62.20 o 
  -4 -11  10       50.13      127.90     74.78 o 
  -3 -11  10       50.32       55.21     51.72 o 
  -2 -11  10       28.90       63.25     60.11 o 
  -1 -11  10      131.45      172.28     73.03 o 
   0 -11  10       11.53        2.10     42.63 o 
   1 -11  10        6.52       27.61     47.53 o 
   2 -11  10       65.96      103.79     62.55 o 
   3 -11  10       65.41       52.42     55.91 o 
   4 -11  10        0.15       22.36     46.48 o 
   5 -11  10       28.96       35.64     48.92 o 
   6 -11  10        3.91        5.94     47.18 o 
  -5 -10  10        8.62       17.82     51.72 o 
  -4 -10  10        2.96      -17.82     45.08 o 
  -3 -10  10       52.13      123.01     62.90 o 
  -2 -10  10        1.54        4.06     32.09 o 
  -1 -10  10      123.93      147.04     49.52 o 
   0 -10  10      206.34      134.89     67.09 o 
   1 -10  10        3.02       56.26     60.80 o 
   2 -10  10       74.10      126.15     68.84 o 
   3 -10  10       58.57       28.65     43.33 o 
   4 -10  10      135.64       87.71     61.15 o 
   5 -10  10       30.78      -17.47     40.19 o 
   6 -10  10       79.44      110.78     68.49 o 
   7 -10  10       13.27       41.93     56.96 o 
  -6  -9  10      211.75      240.42     94.70 o 
  -5  -9  10        0.22        2.80     46.48 o 
  -4  -9  10       20.90       53.12     58.01 o 
  -3  -9  10      129.06      172.63     80.37 o 
  -2  -9  10       50.49        4.95     29.70 o 
  -1  -9  10        0.30      -21.46     29.15 o 
   0  -9  10      161.69      127.55     65.35 o 
   1  -9  10       78.73      132.44     67.79 o 
   2  -9  10      115.33       79.33     55.56 o 
   3  -9  10       38.67      -19.22     36.34 o 
   4  -9  10        8.96       67.44     54.51 o 
   5  -9  10       53.77       60.11     52.77 o 
   6  -9  10        0.05       -0.70     41.58 o 
   7  -9  10        0.77       -4.54     39.49 o 
   8  -9  10       41.13       17.47     48.22 o 
   9  -9  10       13.45      -10.48     41.93 o 
  -7  -8  10        0.10      -21.32     42.63 o 
  -6  -8  10       89.02       24.11     56.26 o 
  -5  -8  10        7.65        9.44     48.57 o 
  -4  -8  10       34.97       23.41     55.21 o 
  -3  -8  10       25.90       45.37     35.67 o 
  -2  -8  10      337.71      430.93     76.46 o 
  -1  -8  10      242.11      266.14     64.82 o 
   0  -8  10       81.18       87.01     56.26 o 
   1  -8  10       93.83      149.21     69.89 o 
   2  -8  10        4.59       16.42     41.58 o 
   3  -8  10       57.45       46.83     42.28 o 
   4  -8  10       78.62       44.73     54.16 o 
   5  -8  10       82.10       53.82     48.57 o 
   6  -8  10       25.07       21.67     45.78 o 
   7  -8  10       73.34       90.86     58.01 o 
   8  -8  10      128.33      176.12     83.52 o 
   9  -8  10       39.26       59.06     56.26 o 
  10  -8  10       66.64       79.33     48.92 o 
  -7  -7  10        6.62        2.45     48.57 o 
  -6  -7  10       23.18       20.97     47.53 o 
  -5  -7  10       20.49       48.57     56.26 o 
  -4  -7  10        8.21       46.37     44.73 o 
  -3  -7  10       19.39       44.78     35.77 o 
  -2  -7  10      309.93      389.68     72.22 o 
  -1  -7  10      372.12      395.87     71.12 o 
   0  -7  10      457.12      483.99    108.33 o 
   1  -7  10      136.99      232.03     80.02 o 
   2  -7  10       31.58       44.03     46.48 o 
   3  -7  10       71.26       -9.78     35.64 o 
   4  -7  10       12.29       -7.34     30.05 o 
   5  -7  10      154.22      248.11     80.72 o 
   6  -7  10       91.21      118.11     66.05 o 
   7  -7  10       16.58      -10.83     35.29 o 
   8  -7  10       13.34       60.11     55.21 o 
   9  -7  10       67.65       80.02     57.31 o 
  10  -7  10       56.23       43.33     58.01 o 
  11  -7  10        9.12      -20.62     38.79 o 
  -8  -6  10       69.50       33.20     49.62 o 
  -7  -6  10       47.58       87.71     63.25 o 
  -6  -6  10       28.31       54.86     56.26 o 
  -5  -6  10      383.03      447.99    118.81 o 
  -4  -6  10       60.65       82.30     38.30 o 
  -3  -6  10      253.33      225.31     56.42 o 
  -2  -6  10     1078.76      989.00    105.02 o 
  -1  -6  10     1743.39     1735.46    136.63 o 
   0  -6  10     1254.38     1077.35    128.60 o 
   1  -6  10      415.65      414.10     96.10 o 
   2  -6  10       14.49       29.35     42.98 o 
   3  -6  10      590.67      624.47    121.26 o 
   4  -6  10        2.96       26.21     34.60 o 
   5  -6  10      480.31      550.38    116.02 o 
   6  -6  10      104.97      130.69     61.85 o 
   7  -6  10      111.31      177.17     74.43 o 
   8  -6  10        9.74       18.17     41.58 o 
   9  -6  10       17.33       20.27     43.33 o 
  10  -6  10       97.27      155.51     71.29 o 
  11  -6  10       22.22       70.24     49.97 o 
  -8  -5  10        0.64      -24.11     50.32 o 
  -7  -5  10      188.00      214.21     90.16 o 
  -6  -5  10       40.66      -17.47     42.28 o 
  -5  -5  10        6.63       14.53     28.19 o 
  -4  -5  10       78.23       90.68     38.79 o 
  -3  -5  10      127.79       96.10     40.63 o 
  -2  -5  10     1162.10     1160.57     96.01 o 
  -1  -5  10      646.33      673.62     88.05 o 
   0  -5  10     1110.10     1209.52     95.93 o 
   1  -5  10       48.76       40.54     40.89 o 
   2  -5  10      409.89      425.98     97.15 o 
   3  -5  10      424.51      478.40    105.53 o 
   4  -5  10      511.56      612.58    116.37 o 
   5  -5  10       37.82       17.12     34.25 o 
   6  -5  10      887.44      887.95    143.27 o 
   7  -5  10       23.49      120.91     58.71 o 
   8  -5  10       88.42       97.15     52.42 o 
   9  -5  10        5.10       29.00     42.28 o 
  10  -5  10       35.34       28.31     52.42 o 
  11  -5  10       18.17       94.35     58.01 o 
  -9  -4  10       19.26       15.38     53.82 o 
  -8  -4  10        0.80       18.52     49.97 o 
  -7  -4  10       83.93       20.27     51.72 o 
  -6  -4  10       30.10       -8.39     37.74 o 
  -5  -4  10     1054.41     1012.17     98.96 o 
  -4  -4  10       46.86       81.21     36.12 o 
  -3  -4  10      265.64      257.92     55.45 o 
  -2  -4  10        7.32        6.28     30.93 o 
  -1  -4  10      112.69      149.86     44.13 o 
   0  -4  10      782.56      812.49     89.93 o 
   1  -4  10      159.35       92.25     52.07 o 
   2  -4  10      568.35      634.95    114.27 o 
   3  -4  10      293.99      286.90     76.88 o 
   4  -4  10      594.22      582.53    109.38 o 
   5  -4  10      219.21      353.64     90.51 o 
   6  -4  10       14.19       24.81     34.94 o 
   7  -4  10        6.92        7.69     30.40 o 
   8  -4  10        1.72        2.45     34.25 o 
   9  -4  10       21.04        5.24     36.69 o 
  10  -4  10        5.11      -14.33     35.29 o 
  11  -4  10       50.52       94.00     67.44 o 
  -9  -3  10        2.58      -10.83     47.53 o 
  -8  -3  10      246.00      268.38    103.44 o 
  -7  -3  10       95.83       31.45     50.67 o 
  -6  -3  10      954.87      981.74    108.74 o 
  -5  -3  10      405.31      414.92     72.28 o 
  -4  -3  10      203.62      189.39     51.14 o 
  -3  -3  10        6.72       22.03     25.50 o 
  -2  -3  10      662.45      673.78    102.39 o 
  -1  -3  10      553.67      565.99     75.85 o 
   0  -3  10      141.80      148.03     43.70 o 
   1  -3  10        3.46       -7.69     29.00 o 
   2  -3  10      686.34      610.84    108.68 o 
   3  -3  10       90.44       83.87     46.48 o 
   4  -3  10       87.75       37.74     37.39 o 
   5  -3  10      585.97      685.97    118.46 o 
   6  -3  10      819.85      748.87    123.01 o 
   7  -3  10      433.23      581.13    112.87 o 
   8  -3  10      246.53      340.71     90.51 o 
   9  -3  10       49.40       66.05     42.63 o 
  10  -3  10        0.16       -2.36     30.76 o 
  11  -3  10       22.52       25.16     58.36 o 
  12  -3  10       55.47      104.83     70.59 o 
  -9  -2  10        0.71       11.18     53.47 o 
  -8  -2  10      378.89      376.36    116.72 o 
  -7  -2  10      113.34      194.64     85.96 o 
  -6  -2  10      475.62      474.03     79.85 o 
  -5  -2  10      305.63      257.34     57.02 o 
  -4  -2  10      435.49      464.23     73.32 o 
  -3  -2  10      868.71      830.92     90.43 o 
  -2  -2  10      595.49      553.11     73.52 o 
  -1  -2  10      598.62      641.78     78.70 o 
   0  -2  10      692.07      745.80     82.21 o 
   1  -2  10      257.58      287.25     79.67 o 
   2  -2  10      191.29      173.68     58.71 o 
   3  -2  10     1164.84     1070.01    116.72 o 
   4  -2  10        5.54       -4.54     28.31 o 
   5  -2  10       88.82      106.93     50.32 o 
   6  -2  10      101.70      114.62     53.12 o 
   7  -2  10      319.58      335.12     82.47 o 
   8  -2  10       34.01       14.07     24.35 o 
   9  -2  10      173.80      185.26     49.12 o 
  10  -2  10      114.70      120.56     76.53 o 
  11  -2  10        2.26       20.27     59.06 o 
  12  -2  10        6.05        7.69     58.01 o 
 -10  -1  10       28.04       24.81     48.92 o 
  -9  -1  10       20.49       -8.74     48.22 o 
  -8  -1  10        8.25       -2.10     45.78 o 
  -7  -1  10      295.55      265.97     62.08 o 
  -6  -1  10      603.09      734.14     95.87 o 
  -5  -1  10      166.38      131.15     44.17 o 
  -4  -1  10      386.75      457.49     71.53 o 
  -3  -1  10       75.56       68.13     32.64 o 
  -2  -1  10        3.67        1.73     22.58 o 
  -1  -1  10      106.42       94.36     35.23 o 
   0  -1  10       60.52       33.55     35.99 o 
   1  -1  10       20.31       15.12     16.99 o 
   2  -1  10      141.80      172.94     39.14 o 
   3  -1  10      445.92      416.89     84.22 o 
   4  -1  10      823.37      733.14    110.08 o 
   5  -1  10       46.56       66.27     30.99 o 
   6  -1  10       90.21      153.85     59.58 o 
   7  -1  10      477.26      462.66     68.81 o 
   8  -1  10       54.51       34.92     28.65 o 
   9  -1  10        2.59        9.43     27.78 o 
  10  -1  10      129.83      164.24     76.18 o 
  11  -1  10       46.71       16.07     60.45 o 
  12  -1  10       77.70      152.71     83.87 o 
 -10   0  10       88.19       84.92     58.71 o 
  -9   0  10       47.62       46.13     55.56 o 
  -8   0  10       36.23        4.89     46.13 o 
  -7   0  10      169.82      218.16     57.57 o 
  -6   0  10       52.31       68.57     36.07 o 
  -5   0  10      142.11      152.62     45.01 o 
  -4   0  10      328.53      432.55     85.09 o 
  -3   0  10      554.16      513.84     71.90 o 
  -2   0  10      428.01      447.14     66.02 o 
  -1   0  10      187.01      238.55     50.15 o 
   0   0  10      509.08      385.44     83.52 o 
   1   0  10      361.62      426.41     70.24 o 
   2   0  10      882.86      867.07     63.64 o 
   3   0  10      565.85      564.85     72.86 o 
   4   0  10      678.78      578.75     65.77 o 
   5   0  10      392.18      429.11     60.91 o 
   6   0  10      268.59      213.67     45.57 o 
   7   0  10      384.52      411.15     75.48 o 
   8   0  10      148.14      224.09     49.60 o 
   9   0  10        0.48      -35.64     40.54 o 
  10   0  10        6.32      -15.03     40.89 o 
  11   0  10       79.00       88.41     70.59 o 
  12   0  10        0.46        7.34     49.62 o 
 -10   1  10        9.92       19.22     44.73 o 
  -9   1  10       84.04      128.60     80.02 o 
  -8   1  10       58.59       19.05     37.39 o 
  -7   1  10        3.67      -11.42     26.00 o 
  -6   1  10      444.55      425.77     81.60 o 
  -5   1  10      260.49      305.07     61.90 o 
  -4   1  10      500.65      447.06     69.26 o 
  -3   1  10       66.27       84.17     33.61 o 
  -2   1  10     1799.04     1761.35    104.13 o 
  -1   1  10      129.78      133.73     39.75 o 
   0   1  10        0.27      -20.62     22.02 o 
   1   1  10      516.09      526.03     47.77 o 
   2   1  10       30.77       10.59     20.24 o 
   3   1  10      610.14      615.77     59.66 o 
   4   1  10     1050.35     1060.86     76.56 o 
   5   1  10      735.01      815.76     74.62 o 
   6   1  10       21.28       39.15     27.26 o 
   7   1  10        4.11        4.35     25.64 o 
   8   1  10      553.20      671.71     83.87 o 
   9   1  10      466.94      409.21    105.88 o 
  10   1  10       28.19       56.26     55.56 o 
  11   1  10       29.62       78.63     66.05 o 
  12   1  10        4.42       20.27     53.12 o 
  -9   2  10      187.40      172.28     82.82 o 
  -8   2  10      204.65      180.32     56.69 o 
  -7   2  10      132.99      161.68     50.18 o 
  -6   2  10       51.74       43.08     31.33 o 
  -5   2  10      248.44      231.47     54.11 o 
  -4   2  10       87.40       65.56     33.35 o 
  -3   2  10        0.76        5.15     23.06 o 
  -2   2  10      140.37      121.02     38.49 o 
  -1   2  10     2081.18     2064.46    109.82 o 
   0   2  10      164.79      184.51     57.66 o 
   1   2  10      578.21      609.99     52.89 o 
   2   2  10      239.66      230.22     41.11 o 
   3   2  10     1396.06     1338.93     79.90 o 
   4   2  10      734.93      660.56     91.38 o 
   5   2  10      616.57      587.15     99.59 o 
   6   2  10      851.33      851.76    111.12 o 
   7   2  10      688.07      633.18     75.21 o 
   8   2  10        0.56       -8.39     35.64 o 
   9   2  10      989.81     1111.25    163.19 o 
  10   2  10      232.99      213.86     90.16 o 
  11   2  10        1.95      -12.58     44.73 o 
  12   2  10       38.54       27.96     51.37 o 
  13   2  10       16.89       10.83     46.48 o 
  -9   3  10       81.02       91.21     56.61 o 
  -8   3  10      220.97      280.68     80.55 o 
  -7   3  10      117.50      180.86     51.25 o 
  -6   3  10      160.09      120.46     43.41 o 
  -5   3  10      312.63      317.75     61.02 o 
  -4   3  10       12.77        9.14     23.00 o 
  -3   3  10      291.21      313.83     57.83 o 
  -2   3  10      691.53      801.10     81.74 o 
  -1   3  10      716.93      592.32    103.09 o 
   0   3  10     1394.68     1343.98    124.75 o 
   1   3  10       80.19       75.28     26.56 o 
   2   3  10       25.32       12.65     22.09 o 
   3   3  10      600.76      571.95     62.14 o 
   4   3  10       27.30        7.86     22.36 o 
   5   3  10        1.24       11.93     22.73 o 
   6   3  10      117.68      196.97     43.03 o 
   7   3  10      830.00      883.08    140.13 o 
   8   3  10      476.07      408.51     99.24 o 
   9   3  10      627.25      819.11    145.02 o 
  10   3  10      323.04      397.67    111.12 o 
  11   3  10       24.29       49.62     52.42 o 
  12   3  10        0.23       30.40     49.27 o 
  13   3  10       30.99       10.83     54.51 o 
  -9   4  10        0.45      -20.27     44.73 o 
  -8   4  10      241.06      349.80    107.28 o 
  -7   4  10      291.42      207.22     81.07 o 
  -6   4  10      404.20      391.24     68.72 o 
  -5   4  10      600.99      692.86     85.47 o 
  -4   4  10      102.45      162.64     44.34 o 
  -3   4  10      650.91      635.86     75.76 o 
  -2   4  10       93.96       52.16     29.06 o 
  -1   4  10       47.41       40.54     36.34 o 
   0   4  10      531.88      538.85     95.05 o 
   1   4  10      881.10      867.52     63.11 o 
   2   4  10       52.89       13.72     21.40 o 
   3   4  10     1360.68     1285.54     80.47 o 
   4   4  10     1546.74     1605.58     91.43 o 
   5   4  10        0.95       -1.80     20.72 o 
   6   4  10      663.30      669.44     66.58 o 
   7   4  10       67.76       37.04     42.63 o 
   8   4  10      238.21      342.46     93.30 o 
   9   4  10      103.45       75.83     54.51 o 
  10   4  10      220.46      219.45     84.22 o 
  11   4  10       98.99      180.32     74.43 o 
  12   4  10        0.48       -6.29     43.68 o 
  13   4  10        1.62       -2.10     47.87 o 
 -10   5  10      102.44      213.86     83.17 o 
  -9   5  10       32.41      -16.42     43.68 o 
  -8   5  10      211.37      138.03     74.43 o 
  -7   5  10       15.20       -0.70     46.83 o 
  -6   5  10      257.46      327.08     97.85 o 
  -5   5  10      112.98      126.15     61.50 o 
  -4   5  10       12.41       17.61     27.15 o 
  -3   5  10       34.97       38.34     28.19 o 
  -2   5  10      783.29      847.23     77.33 o 
  -1   5  10       32.34       30.05     30.75 o 
   0   5  10      517.63      483.71     73.21 o 
   1   5  10     1098.75     1182.60     74.70 o 
   2   5  10      649.23      670.69     68.24 o 
   3   5  10       12.13       -4.50     21.73 o 
   4   5  10      817.31      819.62     67.29 o 
   5   5  10      404.44      465.62     99.07 o 
   6   5  10       52.10        0.00     21.46 o 
   7   5  10       25.37       20.62     40.89 o 
   8   5  10      614.53      667.10    128.25 o 
   9   5  10      413.65      450.79    109.38 o 
  10   5  10       83.96       51.02     54.86 o 
  11   5  10       67.06      102.04     69.19 o 
  12   5  10        0.78      -10.48     47.18 o 
 -10   6  10        3.07       -4.19     47.53 o 
  -9   6  10        0.82       55.91     51.72 o 
  -8   6  10       95.28       97.85     68.49 o 
  -7   6  10       56.06       68.49     57.31 o 
  -6   6  10        5.10       45.78     46.13 o 
  -5   6  10      992.94      884.11    150.61 o 
  -4   6  10      195.30      311.36     88.41 o 
  -3   6  10       30.25        0.70     33.90 o 
  -2   6  10      526.63      575.89    107.28 o 
  -1   6  10      627.97      641.94    111.47 o 
   0   6  10      305.89      466.74     55.81 o 
   1   6  10       83.76       35.95     32.15 o 
   2   6  10     1504.87     1549.34     94.00 o 
   3   6  10      541.09      545.13     65.60 o 
   4   6  10       36.01       81.67     31.99 o 
   5   6  10      460.59      508.83     63.39 o 
   6   6  10       62.31        2.45     33.20 o 
   7   6  10       46.95       95.75     54.51 o 
   8   6  10       54.13       41.24     51.02 o 
   9   6  10      294.95      304.02     95.05 o 
  10   6  10      104.96      105.53     64.65 o 
  11   6  10       34.83       11.18     47.53 o 
  12   6  10        0.87        8.39     51.37 o 
  -9   7  10        0.14        3.15     48.92 o 
  -8   7  10      135.76      171.93     81.07 o 
  -7   7  10      230.05      222.25     87.01 o 
  -6   7  10        9.35       38.79     47.53 o 
  -5   7  10      211.89      126.15     65.00 o 
  -4   7  10        2.84       -3.49     38.09 o 
  -3   7  10      262.85      322.54     86.31 o 
  -2   7  10        8.55       37.04     36.34 o 
  -1   7  10      363.34      362.38     85.27 o 
   0   7  10        5.13       10.64     20.93 o 
   1   7  10        0.84       14.13     21.65 o 
   2   7  10       52.17       77.07     33.37 o 
   3   7  10     1520.35     1586.46    112.87 o 
   4   7  10      867.62      794.36     72.71 o 
   5   7  10       17.42        7.34     39.84 o 
   6   7  10      214.95      170.53     66.74 o 
   7   7  10      733.46      761.80    132.09 o 
   8   7  10       26.72        8.39     43.68 o 
   9   7  10      537.34      485.73    117.76 o 
  10   7  10      245.65      342.81    107.98 o 
  11   7  10       21.06       83.52     60.11 o 
  12   7  10        6.24       13.98     58.01 o 
  -9   8  10        5.01        3.49     38.09 o 
  -8   8  10       23.25       62.55     54.51 o 
  -7   8  10      138.95      142.58     80.02 o 
  -6   8  10      250.98      267.33     89.81 o 
  -5   8  10       20.78       30.75     49.27 o 
  -4   8  10      353.10      417.94    105.18 o 
  -3   8  10      240.72      187.65     71.29 o 
  -2   8  10       34.55       20.62     33.90 o 
  -1   8  10      151.02      161.80     61.50 o 
   0   8  10     1513.73     1409.50    155.85 o 
   1   8  10      187.64      256.03    105.18 o 
   2   8  10      244.67      224.84     45.55 o 
   3   8  10      279.72      339.81     55.58 o 
   4   8  10      248.83      262.46     49.79 o 
   5   8  10        1.00       29.35     43.33 o 
   6   8  10      100.03       39.49     46.13 o 
   7   8  10      450.96      364.48     97.50 o 
   8   8  10      491.61      400.12    105.88 o 
   9   8  10        1.28       -3.84     48.22 o 
  10   8  10       59.72       45.43     62.55 o 
  11   8  10       26.09       30.40     59.06 o 
  12   8  10        6.54        8.39     57.66 o 
  -8   9  10       11.16      -37.74     37.74 o 
  -7   9  10      126.42      124.05     68.14 o 
  -6   9  10      149.92       73.03     65.35 o 
  -5   9  10      118.76       73.73     58.36 o 
  -4   9  10        5.39       12.23     38.44 o 
  -3   9  10      768.01      760.05    136.29 o 
  -2   9  10       99.67      129.30     58.01 o 
  -1   9  10       15.25       25.16     35.29 o 
   0   9  10      340.39      347.39     59.33 o 
   1   9  10      512.09      622.03     74.25 o 
   2   9  10      327.15      257.45     50.36 o 
   3   9  10       58.46       49.04     29.11 o 
   4   9  10       15.70       46.83     45.08 o 
   5   9  10        2.90      -13.63     38.09 o 
   6   9  10        6.03       32.85     44.73 o 
   7   9  10      806.84      727.20    137.33 o 
   8   9  10      274.87      284.45     87.71 o 
   9   9  10      150.54      191.50     82.47 o 
  10   9  10        9.57      -10.48     51.72 o 
  11   9  10       45.24      102.39     70.59 o 
  -7  10  10       23.75       -4.54     40.54 o 
  -6  10  10        1.19        4.54     50.32 o 
  -5  10  10       73.58        7.69     41.58 o 
  -4  10  10       44.12       72.34     49.97 o 
  -3  10  10      110.86      127.90     61.50 o 
  -2  10  10      584.15      555.28    118.11 o 
  -1  10  10        1.86       23.76     32.85 o 
   0  10  10       23.30       19.98     23.53 o 
   1  10  10       20.16       21.13     25.02 o 
   2  10  10      202.02      159.74     56.96 o 
   3  10  10        9.39       56.23     29.86 o 
   4  10  10      245.50      301.92     86.31 o 
   5  10  10        4.43       14.68     46.48 o 
   6  10  10       12.14        6.64     47.87 o 
   7  10  10      345.61      343.86    101.69 o 
   8  10  10      166.25      179.97     82.47 o 
   9  10  10      154.90      168.09     83.87 o 
  10  10  10       12.75       11.53     51.72 o 
  11  10  10        6.31      -12.93     54.86 o 
  -7  11  10        0.40       -6.29     52.07 o 
  -6  11  10        1.98      -22.02     38.44 o 
  -5  11  10      169.87      265.58     87.36 o 
  -4  11  10       94.49       70.59     51.37 o 
  -3  11  10        0.08       23.06     41.58 o 
  -2  11  10      206.37      144.32     62.90 o 
  -1  11  10      364.89      385.48     64.36 o 
   0  11  10        1.62        9.91     24.94 o 
   1  11  10       78.68       76.11     33.10 o 
   2  11  10      676.07      578.95     75.93 o 
   3  11  10      391.94      390.68     96.80 o 
   4  11  10       46.14       29.00     43.68 o 
   5  11  10      465.92      409.21    107.28 o 
   6  11  10      368.14      378.10    106.23 o 
   7  11  10       12.44      -13.98     49.27 o 
   8  11  10        1.36       12.58     53.82 o 
   9  11  10       75.22      117.76     75.83 o 
  10  11  10       72.56      142.58     82.47 o 
  -6  12  10       26.13       11.18     60.45 o 
  -5  12  10        2.32       27.96     42.63 o 
  -4  12  10      154.91      101.69     63.60 o 
  -3  12  10        9.50       42.28     49.97 o 
  -2  12  10        4.50      -32.15     32.15 o 
  -1  12  10      202.33      171.88     69.19 o 
   0  12  10      922.88      826.95    112.70 o 
   1  12  10      325.18      312.03     60.15 o 
   2  12  10      137.78      127.97     42.44 o 
   3  12  10      554.04      461.27    112.52 o 
   4  12  10      831.86      804.43    148.17 o 
   5  12  10       65.08       79.33     65.00 o 
   6  12  10      345.93      402.22    115.32 o 
   7  12  10      369.66      288.30    102.39 o 
   8  12  10        1.70      -32.85     44.38 o 
   9  12  10       15.43       39.84     56.61 o 
  10  12  10       70.63       63.95     63.60 o 
  -5  13  10       37.77       40.19     62.20 o 
  -4  13  10      125.00      133.14     67.79 o 
  -3  13  10      161.97      114.27     61.85 o 
  -2  13  10        0.76      -22.36     40.19 o 
  -1  13  10        2.03       -0.36     26.54 o 
   0  13  10       50.04       69.62     37.74 o 
   1  13  10      296.93      379.15     66.89 o 
   2  13  10        1.57       12.58     41.93 o 
   3  13  10      640.24      612.24    132.09 o 
   4  13  10      320.72      405.01    112.52 o 
   5  13  10        1.64       -0.70     50.67 o 
   6  13  10        5.04       41.58     60.11 o 
   7  13  10       85.02       98.89     75.13 o 
   8  13  10       91.77      106.58     71.99 o 
   9  13  10        0.07        1.40     49.62 o 
  -4  14  10        1.80       53.82     53.47 o 
  -3  14  10        1.55       15.38     44.38 o 
  -2  14  10        8.53       11.18     43.68 o 
  -1  14  10       18.94       52.57     36.42 o 
   0  14  10      111.99      120.78     45.45 o 
   1  14  10      224.18      265.58     91.21 o 
   2  14  10      101.29      147.47     70.94 o 
   3  14  10       17.23       29.00     47.53 o 
   4  14  10       83.80       52.42     58.36 o 
   5  14  10      100.22       70.24     62.90 o 
   6  14  10        4.15      -27.61     46.83 o 
   7  14  10       23.63       41.93     68.49 o 
   8  14  10       51.96       57.31     60.11 o 
  -3  15  10       60.54       55.91     62.20 o 
  -2  15  10       45.36      123.71     71.29 o 
  -1  15  10       48.09       80.88     42.29 o 
   0  15  10        0.16       -0.52     33.01 o 
   1  15  10      278.30      252.65     90.16 o 
   2  15  10       69.95      102.39     67.44 o 
   3  15  10       25.33       -1.75     49.27 o 
   4  15  10       12.69       54.16     60.11 o 
   5  15  10      110.13      109.73     67.09 o 
   6  15  10      221.87      301.92     95.40 o 
   7  15  10        0.31       28.31     49.97 o 
  -2  16  10       16.08       42.98     53.12 o 
  -1  16  10        3.77       25.38     35.52 o 
   0  16  10      199.10      193.60     83.17 o 
   1  16  10        1.67        0.35     47.87 o 
   2  16  10       57.50       22.36     55.21 o 
   3  16  10       94.22       54.16     54.51 o 
   4  16  10        3.40       -0.70     49.27 o 
   5  16  10       17.23       67.09     60.11 o 
   0  17  10        3.71        6.64     55.56 o 
   1  17  10       19.13       11.18     53.47 o 
   2  17  10        1.04       39.49     50.67 o 
   0 -12  11       15.39       13.28     55.56 o 
   1 -12  11       13.12      101.69     59.76 o 
   2 -12  11        8.39       -0.35     47.18 o 
  -3 -11  11       21.64       85.96     58.71 o 
  -2 -11  11       30.77       48.57     53.12 o 
  -1 -11  11        5.01       69.19     60.11 o 
   0 -11  11       74.46       58.71     58.01 o 
   1 -11  11      140.70      199.54     87.01 o 
   2 -11  11      191.43      148.17     73.73 o 
   3 -11  11        8.00       39.14     52.42 o 
   4 -11  11       81.17      146.77     76.88 o 
   5 -11  11       47.31        5.24     42.98 o 
  -4 -10  11       10.40      -39.84     46.13 o 
  -3 -10  11        0.30        4.54     49.62 o 
  -2 -10  11      134.80      132.49     47.47 o 
  -1 -10  11       83.26       80.02     61.85 o 
   0 -10  11       46.12       14.33     50.32 o 
   1 -10  11        9.29       -4.89     38.44 o 
   2 -10  11       43.38       16.42     51.02 o 
   3 -10  11       29.05       31.10     49.62 o 
   4 -10  11       48.00       74.43     51.37 o 
   5 -10  11       82.07       68.84     61.50 o 
   6 -10  11       37.87       74.43     66.05 o 
  -5  -9  11       77.27      114.97     69.19 o 
  -4  -9  11       69.24      160.75     77.93 o 
  -3  -9  11        7.16        9.09     44.38 o 
  -2  -9  11       36.90       53.49     39.30 o 
  -1  -9  11       93.49       19.92     49.27 o 
   0  -9  11        7.76       15.03     48.92 o 
   1  -9  11       58.03       55.91     51.37 o 
   2  -9  11       32.49       52.77     54.16 o 
   3  -9  11       17.07       -3.15     35.64 o 
   4  -9  11        4.27       30.40     46.83 o 
   5  -9  11      127.13      174.38     78.28 o 
   6  -9  11      312.68      306.47     97.15 o 
   7  -9  11       14.15       21.32     49.27 o 
   8  -9  11        0.12      -17.47     42.63 o 
  -6  -8  11        2.33       26.21     46.83 o 
  -5  -8  11       44.17      114.62     69.54 o 
  -4  -8  11       27.73       84.22     62.55 o 
  -3  -8  11       14.33       25.23     33.58 o 
  -2  -8  11        0.02      -18.95     28.35 o 
  -1  -8  11      125.35      130.80     48.97 o 
   0  -8  11      461.71      376.01    100.99 o 
   1  -8  11        0.22      -16.77     38.79 o 
   2  -8  11       16.98      -10.83     39.84 o 
   3  -8  11      101.91       59.06     56.61 o 
   4  -8  11        7.43        3.49     43.33 o 
   5  -8  11       29.94      119.51     66.74 o 
   6  -8  11      102.14      203.03     78.63 o 
   7  -8  11       27.97       45.78     51.37 o 
   8  -8  11        1.94      -31.80     40.89 o 
   9  -8  11        1.41        1.05     34.94 o 
  -6  -7  11       12.18      -22.02     42.98 o 
  -5  -7  11        6.93       -3.49     51.37 o 
  -4  -7  11       39.08       70.59     60.80 o 
  -3  -7  11      336.91      369.89     73.44 o 
  -2  -7  11      145.94      138.35     49.34 o 
  -1  -7  11      246.10      214.32     59.59 o 
   0  -7  11      396.10      345.95     94.00 o 
   1  -7  11      820.92      847.41    147.82 o 
   2  -7  11      230.21      335.82     97.15 o 
   3  -7  11       11.07       10.13     44.73 o 
   4  -7  11        7.02       17.47     45.43 o 
   5  -7  11        0.42       15.38     41.24 o 
   6  -7  11       84.08       68.49     54.51 o 
   7  -7  11      114.24      134.89     74.43 o 
   8  -7  11       10.42       34.25     53.82 o 
   9  -7  11        0.88      -29.70     47.18 o 
  10  -7  11        2.59      -22.36     38.44 o 
  -7  -6  11        0.87       28.31     45.43 o 
  -6  -6  11        1.69       26.21     52.07 o 
  -5  -6  11       78.68      101.69     63.95 o 
  -4  -6  11        6.89       17.42     31.82 o 
  -3  -6  11       39.80       36.38     34.96 o 
  -2  -6  11      318.83      380.53     72.73 o 
  -1  -6  11        7.15        3.19     26.84 o 
   0  -6  11       41.28       22.02     41.58 o 
   1  -6  11      896.63      774.73    137.68 o 
   2  -6  11       82.83       70.24     54.16 o 
   3  -6  11       31.44       79.67     53.82 o 
   4  -6  11      624.22      596.86    122.31 o 
   5  -6  11       88.89      147.47     69.54 o 
   6  -6  11        2.21       34.94     43.68 o 
   7  -6  11       19.75       32.50     45.08 o 
   8  -6  11       31.64       17.47     48.92 o 
   9  -6  11      107.58      190.45     85.96 o 
  10  -6  11        0.66       -9.78     41.58 o 
  11  -6  11       27.85       32.50     46.13 o 
  -7  -5  11        0.12        1.75     64.30 o 
  -6  -5  11      165.88      159.35     77.93 o 
  -5  -5  11        1.75       -2.11     28.75 o 
  -4  -5  11       48.51       27.96     31.54 o 
  -3  -5  11       12.02       23.17     29.33 o 
  -2  -5  11     2094.96     2045.51    155.85 o 
  -1  -5  11      304.19      343.51     69.05 o 
   0  -5  11        0.89      -34.94     34.94 o 
   1  -5  11      401.93      349.80     92.60 o 
   2  -5  11        4.75       28.65     40.89 o 
   3  -5  11      383.76      352.25     93.30 o 
   4  -5  11      229.20      248.81     78.63 o 
   5  -5  11     1106.44     1201.06    145.37 o 
   6  -5  11      382.86      477.00    107.63 o 
   7  -5  11        5.48       17.12     44.73 o 
   8  -5  11       10.11      -12.23     36.34 o 
   9  -5  11       59.30       16.77     43.33 o 
  10  -5  11       42.15       52.42     54.86 o 
  -8  -4  11       81.14       40.54     61.85 o 
  -7  -4  11      141.40      122.31     74.08 o 
  -6  -4  11       23.58       79.33     63.25 o 
  -5  -4  11       78.13       78.83     40.73 o 
  -4  -4  11      189.90      172.52     56.09 o 
  -3  -4  11      341.50      327.11     66.09 o 
  -2  -4  11       25.78       35.49     29.80 o 
  -1  -4  11      374.13      415.91     72.68 o 
   0  -4  11      472.42      488.53    107.98 o 
   1  -4  11      105.43      108.68     58.71 o 
   2  -4  11       55.55       11.53     40.54 o 
   3  -4  11      913.22      950.85    142.23 o 
   4  -4  11      284.26      247.76     76.53 o 
   5  -4  11      156.25      145.02     60.11 o 
   6  -4  11      745.31      763.55    137.33 o 
   7  -4  11      191.80      203.73     69.54 o 
   8  -4  11       46.62       51.02     49.62 o 
   9  -4  11       82.34       62.55     52.07 o 
  10  -4  11      108.19      102.04     65.00 o 
  11  -4  11        3.34        1.05     52.07 o 
  -8  -3  11       30.49       18.87     51.72 o 
  -7  -3  11      282.98      258.94     96.45 o 
  -6  -3  11      225.01      206.01     55.74 o 
  -5  -3  11       11.07      -10.15     23.50 o 
  -4  -3  11     1195.70     1333.35    106.79 o 
  -3  -3  11       41.59       51.92     33.18 o 
  -2  -3  11      221.50      218.91     51.99 o 
  -1  -3  11       38.55       37.73     31.15 o 
   0  -3  11        6.96        2.10     38.44 o 
   1  -3  11      172.79      200.23     70.24 o 
   2  -3  11       73.16       34.60     37.04 o 
   3  -3  11      363.37      457.08     99.59 o 
   4  -3  11      174.94      131.04     57.31 o 
   5  -3  11       19.05       20.62     36.69 o 
   6  -3  11      185.73      221.20     75.48 o 
   7  -3  11      171.93      215.26     73.03 o 
   8  -3  11      477.84      684.57    131.04 o 
   9  -3  11        8.94       10.97     29.04 o 
  10  -3  11       68.47      104.80     47.85 o 
  11  -3  11       11.19       13.28     48.92 o 
  -9  -2  11      136.01      194.29     80.72 o 
  -8  -2  11       27.47       40.89     52.07 o 
  -7  -2  11       99.93       52.42     61.50 o 
  -6  -2  11       35.59       33.61     33.58 o 
  -5  -2  11      424.99      436.37     77.47 o 
  -4  -2  11       89.37       89.78     38.44 o 
  -3  -2  11      175.31      203.92     52.35 o 
  -2  -2  11      121.29      160.20     46.00 o 
  -1  -2  11      255.78      248.90     56.52 o 
   0  -2  11       83.63       63.25     49.27 o 
   1  -2  11      276.19      320.45     86.31 o 
   2  -2  11      138.55      154.81     60.11 o 
   3  -2  11       66.68       82.47     50.67 o 
   4  -2  11      625.31      584.63    110.43 o 
   5  -2  11       50.30       68.84     46.48 o 
   6  -2  11        0.03        6.99     33.20 o 
   7  -2  11       41.02       62.16     33.36 o 
   8  -2  11      121.95      154.84     48.34 o 
   9  -2  11       37.17       40.67     33.37 o 
  10  -2  11       76.08       85.96     67.44 o 
  11  -2  11        9.61       57.31     58.01 o 
  12  -2  11       19.10       20.62     65.00 o 
  -9  -1  11       31.50       41.24     52.42 o 
  -8  -1  11       61.47       63.25     61.15 o 
  -7  -1  11       31.54       14.34     32.53 o 
  -6  -1  11      186.92      187.26     55.19 o 
  -5  -1  11       95.13      112.74     41.38 o 
  -4  -1  11      242.37      216.14     52.16 o 
  -3  -1  11      699.33      731.24     95.92 o 
  -2  -1  11      580.84      581.17     79.97 o 
  -1  -1  11       32.84       51.85     33.36 o 
   0  -1  11      339.36      353.29     88.41 o 
   1  -1  11      193.97      167.04     65.35 o 
   2  -1  11      280.71      277.46     46.57 o 
   3  -1  11        1.95       17.42     22.19 o 
   4  -1  11      154.04      170.01     40.59 o 
   5  -1  11      192.51      209.88     47.98 o 
   6  -1  11      238.41      288.43     56.42 o 
   7  -1  11       40.55        8.44     23.81 o 
   8  -1  11      190.67      217.44     52.79 o 
   9  -1  11      344.03      415.84     72.69 o 
  10  -1  11       22.45       29.70     53.47 o 
  11  -1  11        2.01       -6.64     54.51 o 
  12  -1  11        9.05      -12.58     43.33 o 
  -9   0  11       39.02       -9.09     54.86 o 
  -8   0  11      175.50      215.96     93.65 o 
  -7   0  11      415.99      452.60     83.99 o 
  -6   0  11        0.78       13.48     31.32 o 
  -5   0  11      105.62      146.53     49.03 o 
  -4   0  11      166.39      175.37     48.60 o 
  -3   0  11      112.56      130.99     42.29 o 
  -2   0  11       72.91       61.65     33.78 o 
  -1   0  11     2299.14     2322.68    124.74 o 
   0   0  11       17.41       15.73     37.74 o 
   1   0  11       49.38       41.93     38.09 o 
   2   0  11      168.40      199.81     47.35 o 
   3   0  11      230.33      199.04     42.67 o 
   4   0  11       37.25       24.86     23.09 o 
   5   0  11       11.52        5.25     22.19 o 
   6   0  11      480.46      599.58    137.33 o 
   7   0  11       50.11       16.57     24.80 o 
   8   0  11        8.03       28.38     30.50 o 
   9   0  11      125.47       74.43     63.25 o 
  10   0  11       31.55        2.45     47.18 o 
  11   0  11        4.97       14.33     51.37 o 
  12   0  11       33.15       40.19     52.07 o 
  -9   1  11        1.79      -18.17     51.72 o 
  -8   1  11      312.65      375.66     76.05 o 
  -7   1  11       79.34       66.41     40.24 o 
  -6   1  11        1.16       -6.95     27.75 o 
  -5   1  11       12.76       -0.25     26.56 o 
  -4   1  11      173.64      173.45     48.45 o 
  -3   1  11      233.46      207.32     49.40 o 
  -2   1  11       11.43       -4.89     26.21 o 
  -1   1  11      274.44      305.56     60.28 o 
   0   1  11      412.99      408.16     89.81 o 
   1   1  11     1470.88     1428.55    134.54 o 
   2   1  11       94.24      105.95     30.10 o 
   3   1  11      336.90      310.99     51.03 o 
   4   1  11      539.66      560.45     67.32 o 
   5   1  11      208.67      216.87     45.93 o 
   6   1  11       40.59       88.89     32.59 o 
   7   1  11      825.62      829.59    159.17 o 
   8   1  11       26.94        2.96     24.26 o 
   9   1  11        5.50      -27.26     39.49 o 
  10   1  11       18.54       35.99     48.57 o 
  11   1  11       13.19       10.13     46.13 o 
  12   1  11        4.87       24.81     53.47 o 
  -9   2  11        3.56       10.48     51.02 o 
  -8   2  11       56.42       85.24     42.67 o 
  -7   2  11       79.82       61.56     40.03 o 
  -6   2  11       74.57      138.25     46.45 o 
  -5   2  11        7.48       29.29     27.78 o 
  -4   2  11       31.10       39.56     27.79 o 
  -3   2  11      248.69      256.03     55.22 o 
  -2   2  11      191.00      192.25     94.00 o 
  -1   2  11       51.95       62.55     44.73 o 
   0   2  11      307.28      240.77     67.79 o 
   1   2  11      575.16      545.84    100.99 o 
   2   2  11       17.92        4.72     19.03 o 
   3   2  11      192.77      210.23     42.81 o 
   4   2  11     1664.51     1640.29     95.07 o 
   5   2  11       68.32       55.51     27.91 o 
   6   2  11        5.96       38.48     25.82 o 
   7   2  11       94.31      152.57     42.83 o 
   8   2  11        3.83       18.52     40.19 o 
   9   2  11       25.23       46.83     50.67 o 
  10   2  11       31.73        8.39     44.03 o 
  11   2  11       26.61       37.74     56.96 o 
  12   2  11        2.65      -23.76     45.43 o 
  -9   3  11      399.41      434.72    111.12 o 
  -8   3  11      136.41      201.98     84.22 o 
  -7   3  11        0.40       12.18     33.71 o 
  -6   3  11       72.77      150.98     46.36 o 
  -5   3  11      580.70      463.64     75.22 o 
  -4   3  11      322.81      313.83     60.60 o 
  -3   3  11       23.31        4.25     22.88 o 
  -2   3  11     2224.63     2208.42    178.92 o 
  -1   3  11      432.54      407.81     91.56 o 
   0   3  11      874.55      851.96    105.53 o 
   1   3  11     1124.55     1092.03    117.42 o 
   2   3  11     1221.36     1141.82    114.27 o 
   3   3  11      538.75      507.23     60.29 o 
   4   3  11      259.64      236.25     47.89 o 
   5   3  11      732.55      651.74     73.49 o 
   6   3  11      158.44      192.02     48.92 o 
   7   3  11       33.55       33.81     26.38 o 
   8   3  11       45.83       49.97     48.57 o 
   9   3  11      247.00      270.12     88.06 o 
  10   3  11       82.04       81.42     61.85 o 
  11   3  11        0.59      -13.28     48.57 o 
  12   3  11       81.69       92.25     68.84 o 
  -9   4  11      126.42      149.21     78.63 o 
  -8   4  11      207.54      146.42     74.78 o 
  -7   4  11       26.10       45.43     51.02 o 
  -6   4  11       79.91      112.48     45.17 o 
  -5   4  11      506.23      494.14     76.09 o 
  -4   4  11      353.69      377.01    111.30 o 
  -3   4  11      154.07      140.96     43.21 o 
  -2   4  11      289.59      311.10     58.16 o 
  -1   4  11     1793.28     1706.01    152.71 o 
   0   4  11      224.69      237.28     69.19 o 
   1   4  11       79.66       46.83     40.19 o 
   2   4  11     5041.25     4621.96    216.48 o 
   3   4  11      676.46      640.42     73.03 o 
   4   4  11        4.73       22.98     25.42 o 
   5   4  11      407.29      445.75     64.65 o 
   6   4  11      410.19      431.10     63.26 o 
   7   4  11       27.82       45.78     44.73 o 
   8   4  11       40.89        9.78     41.58 o 
   9   4  11      425.72      461.27    116.02 o 
  10   4  11      214.93      249.86     90.51 o 
  11   4  11       12.08        8.04     49.62 o 
  12   4  11       36.46        8.74     53.47 o 
  -9   5  11        1.81       56.26     55.56 o 
  -8   5  11      289.08      231.68     92.95 o 
  -7   5  11      226.11      157.25     74.78 o 
  -6   5  11      114.34      160.05     80.02 o 
  -5   5  11       32.84       75.83     53.82 o 
  -4   5  11     1178.04     1151.62     99.33 o 
  -3   5  11       26.53       40.37     28.79 o 
  -2   5  11     1135.82      962.03    120.21 o 
  -1   5  11      822.00      946.66    116.72 o 
   0   5  11       67.55       97.50     49.62 o 
   1   5  11      419.56      438.56     87.71 o 
   2   5  11      139.30       67.01     66.92 o 
   3   5  11     1618.74     1427.80     89.07 o 
   4   5  11      150.42      123.54     38.08 o 
   5   5  11       38.44       23.89     34.07 o 
   6   5  11        2.54       26.79     26.66 o 
   7   5  11      445.55      537.45    110.78 o 
   8   5  11       48.41       18.52     42.98 o 
   9   5  11      292.97      197.44     83.87 o 
  10   5  11      478.52      569.60    134.54 o 
  11   5  11       40.63       85.62     67.44 o 
  12   5  11       17.98       24.81     58.36 o 
  -9   6  11        7.36        3.84     49.27 o 
  -8   6  11        0.15      -38.09     41.24 o 
  -7   6  11      336.85      313.11    106.23 o 
  -6   6  11       11.40       54.86     55.91 o 
  -5   6  11       98.20       95.05     60.11 o 
  -4   6  11        7.56       -6.64     36.69 o 
  -3   6  11      413.56      382.30     95.05 o 
  -2   6  11      259.57      289.69     80.72 o 
  -1   6  11      186.13      192.90     63.95 o 
   0   6  11       98.00       61.50     37.39 o 
   1   6  11      484.77      616.16     86.49 o 
   2   6  11      785.22      866.30     82.47 o 
   3   6  11       16.16       37.30     29.47 o 
   4   6  11      728.68      682.45     74.70 o 
   5   6  11       83.22       80.69     34.32 o 
   6   6  11        2.15      -19.92     33.90 o 
   7   6  11      630.63      667.10    125.45 o 
   8   6  11      450.42      477.00    114.97 o 
   9   6  11       13.22       25.86     50.32 o 
  10   6  11       65.07      102.74     65.00 o 
  11   6  11       36.23       36.69     59.76 o 
  12   6  11        1.47       27.26     58.01 o 
  -8   7  11        1.04      -16.77     45.08 o 
  -7   7  11      172.04      251.95     96.10 o 
  -6   7  11      447.26      552.13    132.09 o 
  -5   7  11      173.05      124.75     64.65 o 
  -4   7  11       17.42       15.03     44.73 o 
  -3   7  11      561.65      583.23    120.56 o 
  -2   7  11      152.28      177.87     66.40 o 
  -1   7  11       16.19       11.88     31.80 o 
   0   7  11      241.90      195.34     64.65 o 
   1   7  11     1196.24      579.82    611.01 o 
   2   7  11     1026.39     1104.46     81.64 o 
   3   7  11      194.45      206.58     44.08 o 
   4   7  11       10.50       12.59     29.52 o 
   5   7  11      144.17      127.90     61.50 o 
   6   7  11      266.23      280.61     83.52 o 
   7   7  11      112.06      113.92     59.76 o 
   8   7  11       84.03       90.51     60.45 o 
   9   7  11      252.20      270.12     94.00 o 
  10   7  11        8.07      -28.31     48.92 o 
  11   7  11       19.44      -46.13     47.87 o 
  12   7  11       29.18       58.01     66.74 o 
  -8   8  11        9.36       46.83     58.36 o 
  -7   8  11       20.67       -7.69     41.93 o 
  -6   8  11      257.68      197.09     80.72 o 
  -5   8  11       46.43       61.15     58.71 o 
  -4   8  11       91.55       41.93     47.18 o 
  -3   8  11       23.17       28.65     35.64 o 
  -2   8  11      363.71      394.18     95.05 o 
  -1   8  11      405.76      398.72     92.95 o 
   0   8  11       79.09       82.12     48.57 o 
   1   8  11        8.23       27.16     24.66 o 
   2   8  11      316.49      324.56     54.85 o 
   3   8  11        4.62        2.11     21.74 o 
   4   8  11       64.68      107.00     36.27 o 
   5   8  11        8.96       15.38     44.03 o 
   6   8  11      405.83      407.81    103.44 o 
   7   8  11      116.73      140.13     67.44 o 
   8   8  11      531.53      615.38    130.00 o 
   9   8  11      117.22      172.63     80.72 o 
  10   8  11       10.84        2.45     51.72 o 
  11   8  11        1.33      -18.52     49.62 o 
  -7   9  11      170.32      187.30     75.13 o 
  -6   9  11       52.10       22.71     53.82 o 
  -5   9  11        4.61       -8.39     45.08 o 
  -4   9  11      409.04      305.77     90.86 o 
  -3   9  11        1.34      -16.42     31.10 o 
  -2   9  11      217.06      228.54     81.07 o 
  -1   9  11      302.95      253.00     77.93 o 
   0   9  11       47.63       43.68     40.19 o 
   1   9  11       56.16       69.49     30.32 o 
   2   9  11      990.86     1013.35     81.78 o 
   3   9  11      351.29      314.14     57.20 o 
   4   9  11      132.41      193.25     68.14 o 
   5   9  11      487.63      413.05    101.34 o 
   6   9  11      110.88      123.36     62.55 o 
   7   9  11      323.92      270.47     96.10 o 
   8   9  11       30.37       11.88     53.12 o 
   9   9  11      182.07      185.56     80.72 o 
  10   9  11       15.51       48.57     61.15 o 
  11   9  11        0.09       -1.40     51.72 o 
  -7  10  11       23.05       16.07     46.48 o 
  -6  10  11        7.76       28.31     49.27 o 
  -5  10  11       91.42        0.70     47.53 o 
  -4  10  11      343.82      310.66     97.50 o 
  -3  10  11      244.50      233.08     81.77 o 
  -2  10  11       17.71       -8.39     34.60 o 
  -1  10  11      341.76      320.10     89.46 o 
   0  10  11      343.42      301.92     83.87 o 
   1  10  11      227.50      231.85     50.08 o 
   2  10  11       64.24       58.29     32.41 o 
   3  10  11      423.55      403.38     65.23 o 
   4  10  11      517.50      502.16    109.03 o 
   5  10  11       55.57      123.71     62.55 o 
   6  10  11      751.34      884.11    155.51 o 
   7  10  11      417.59      272.57     95.05 o 
   8  10  11       58.60       94.70     66.40 o 
   9  10  11       36.52       61.15     62.20 o 
  10  10  11       42.32      -24.11     44.38 o 
  11  10  11       23.23       90.86     68.14 o 
  -6  11  11       29.09       86.31     60.45 o 
  -5  11  11       52.37       53.82     55.56 o 
  -4  11  11        3.87       26.91     45.78 o 
  -3  11  11      408.61      410.95    108.33 o 
  -2  11  11      550.01      516.84    119.86 o 
  -1  11  11       86.98      165.99     69.89 o 
   0  11  11       11.13       34.25     40.89 o 
   1  11  11      605.83      618.94     80.86 o 
   2  11  11       53.25       37.76     30.39 o 
   3  11  11       70.30       80.37     58.01 o 
   4  11  11       36.94       85.96     57.31 o 
   5  11  11      218.21      154.46     75.13 o 
   6  11  11       19.92       61.15     59.76 o 
   7  11  11      191.88      222.60     91.56 o 
   8  11  11      101.36       41.58     64.30 o 
   9  11  11       12.56       36.69     59.76 o 
  10  11  11        3.38        9.78     49.62 o 
  -5  12  11       43.18       24.81     55.21 o 
  -4  12  11       79.89       35.29     56.96 o 
  -3  12  11        1.15      -10.48     41.24 o 
  -2  12  11      256.37      207.92     81.42 o 
  -1  12  11        8.40       48.92     51.37 o 
   0  12  11       51.87       63.25     51.02 o 
   1  12  11      142.13      145.56     42.98 o 
   2  12  11      268.58      276.10     58.80 o 
   3  12  11        6.69       44.38     50.67 o 
   4  12  11      209.71      146.07     73.03 o 
   5  12  11       60.93       59.06     61.85 o 
   6  12  11       55.67       50.32     60.45 o 
   7  12  11       50.50       64.30     61.85 o 
   8  12  11      251.84      355.39    115.67 o 
   9  12  11       52.85       40.19     53.82 o 
  -4  13  11       91.43       93.30     65.00 o 
  -3  13  11        5.80      -11.18     42.63 o 
  -2  13  11       14.13       52.77     53.82 o 
  -1  13  11       21.73       40.89     45.43 o 
   0  13  11       29.20       -4.39     28.06 o 
   1  13  11       23.58       25.18     30.96 o 
   2  13  11      101.75       70.94     55.91 o 
   3  13  11       84.68       59.06     56.61 o 
   4  13  11      183.34      102.74     70.24 o 
   6  13  11        2.94       33.20     55.21 o 
   7  13  11        6.95       43.68     61.50 o 
   8  13  11       58.03      107.63     69.19 o 
  -4  14  11       71.20       -9.78     43.33 o 
  -3  14  11       37.20       82.47     67.44 o 
  -2  14  11       15.17       18.52     51.37 o 
  -1  14  11       90.26      132.44     68.84 o 
   0  14  11      100.40       97.16     42.87 o 
   1  14  11       33.39       55.56     53.47 o 
   2  14  11      166.13      134.19     67.44 o 
   3  14  11      475.25      351.90    103.79 o 
   4  14  11      197.28      197.09     84.57 o 
   5  14  11        8.07        8.74     53.47 o 
   6  14  11       12.25       46.48     63.25 o 
   7  14  11       43.79       56.61     58.01 o 
   8  14  11        0.55       16.77     48.92 o 
  -3  15  11       55.67      106.93     55.91 o 
  -2  15  11       19.84       65.35     59.41 o 
  -1  15  11        0.21       13.28     52.07 o 
   0  15  11       38.02       56.39     40.18 o 
   1  15  11       39.24       20.62     49.97 o 
   2  15  11       20.01       24.46     52.07 o 
   3  15  11       28.00       85.62     62.55 o 
   4  15  11      151.60      225.74     87.71 o 
   5  15  11      153.37      131.04     74.78 o 
   6  15  11        0.26       11.18     52.07 o 
  -2  16  11        2.13       -3.84     47.18 o 
  -1  16  11       52.69      -26.56     42.28 o 
   0  16  11       66.59       93.65     55.56 o 
   1  16  11        9.74       62.20     54.51 o 
   2  16  11       82.63      186.26     72.34 o 
   3  16  11        0.56       36.34     56.96 o 
   4  16  11        9.62       22.02     58.01 o 
  -1 -11  12       10.61        1.75     41.58 o 
   0 -11  12        0.44       77.93     56.26 o 
   1 -11  12       30.33      -26.91     44.03 o 
   2 -11  12        0.45       34.60     48.92 o 
   3 -11  12        2.47       48.92     46.13 o 
  -3 -10  12       13.64       29.00     51.72 o 
  -2 -10  12       34.51       61.15     52.77 o 
  -1 -10  12       80.83      126.50     71.99 o 
   0 -10  12       42.81       74.43     56.26 o 
   1 -10  12       60.86       49.97     53.12 o 
   2 -10  12        6.70       29.00     50.32 o 
   3 -10  12       14.95      105.53     60.11 o 
   4 -10  12       33.36      109.73     65.35 o 
   5 -10  12        0.11       32.50     51.37 o 
  -4  -9  12       58.34       31.10     55.91 o 
  -3  -9  12       10.11       39.49     53.47 o 
  -2  -9  12       78.39       72.06     46.97 o 
  -1  -9  12       15.81       27.61     50.32 o 
   0  -9  12       30.59        7.69     44.03 o 
   1  -9  12       35.83      150.61     74.78 o 
   2  -9  12        2.43       -4.19     46.13 o 
   3  -9  12       10.09       54.16     59.41 o 
   4  -9  12       77.37       96.10     64.65 o 
   5  -9  12       54.75       48.57     50.67 o 
   6  -9  12        0.92        8.04     45.08 o 
   7  -9  12        6.76       20.27     47.87 o 
  -5  -8  12       63.07      100.64     63.25 o 
  -4  -8  12        0.08        6.29     43.33 o 
  -3  -8  12       32.36       43.20     37.33 o 
  -2  -8  12      206.44      198.77     89.11 o 
  -1  -8  12      136.16      150.96     78.63 o 
   0  -8  12        7.82        5.94     45.43 o 
   1  -8  12      190.30      469.66    122.66 o 
   2  -8  12        5.45      -34.25     41.58 o 
   3  -8  12       83.20       71.29     54.16 o 
   4  -8  12      140.33      143.27     71.99 o 
   5  -8  12      105.93      208.62     86.31 o 
   6  -8  12       14.18       -1.75     45.43 o 
   7  -8  12        0.06       -2.80     46.48 o 
   8  -8  12       87.25       72.34     53.12 o 
  -5  -7  12        0.90       32.50     53.47 o 
  -4  -7  12       12.85       25.51     47.87 o 
  -3  -7  12        1.06        2.86     32.52 o 
  -2  -7  12      106.30      113.40     49.18 o 
  -1  -7  12      467.90      506.21    146.94 o 
   0  -7  12        4.88       12.23     45.08 o 
   1  -7  12      223.46      183.46     77.23 o 
   2  -7  12       81.76       40.54     52.42 o 
   3  -7  12       16.46       90.86     59.76 o 
   4  -7  12      126.80      114.97     72.34 o 
   5  -7  12      414.80      381.95    107.63 o 
   6  -7  12       29.19       38.44     46.13 o 
   7  -7  12        0.16       27.96     45.08 o 
   8  -7  12        0.77       30.05     48.22 o 
   9  -7  12       31.74      123.71     67.44 o 
  -6  -6  12       11.28       53.47     47.53 o 
  -5  -6  12        0.32      -16.77     41.93 o 
  -4  -6  12      154.18      206.00     74.96 o 
  -3  -6  12       97.38      100.47     46.21 o 
  -2  -6  12       76.53       62.66     38.87 o 
  -1  -6  12      522.48      438.28     80.04 o 
   0  -6  12       83.87      195.34     78.98 o 
   1  -6  12       25.22       48.92     52.07 o 
   2  -6  12        3.67       58.36     58.01 o 
   3  -6  12       83.49      130.34     63.25 o 
   4  -6  12        5.56        8.74     41.24 o 
   5  -6  12      174.14      158.65     69.54 o 
   6  -6  12      161.04      306.47     98.89 o 
   7  -6  12       17.22       74.08     58.71 o 
   8  -6  12       13.95       -5.94     42.98 o 
   9  -6  12        2.46       -2.80     43.68 o 
  10  -6  12       89.98      153.76     72.34 o 
  -6  -5  12      171.76      162.84     83.17 o 
  -5  -5  12        1.65       10.13     42.63 o 
  -4  -5  12       10.80       16.99     32.66 o 
  -3  -5  12       85.37      152.76     52.22 o 
  -2  -5  12      516.85      511.89     85.72 o 
  -1  -5  12       69.47       74.96     39.88 o 
   0  -5  12       93.75      141.18     69.19 o 
   1  -5  12       22.28        6.99     40.54 o 
   2  -5  12      219.34      217.01     80.02 o 
   3  -5  12       69.67       40.89     45.08 o 
   4  -5  12       69.55       99.94     59.41 o 
   5  -5  12      123.31      133.49     64.65 o 
   6  -5  12        6.34        0.70     35.29 o 
   7  -5  12       94.30       78.28     56.61 o 
   8  -5  12       82.56      169.13     74.78 o 
   9  -5  12        0.22       16.42     41.93 o 
  10  -5  12       25.93       17.47     48.57 o 
  -7  -4  12       99.16      121.61     76.18 o 
  -6  -4  12      277.73      206.52     90.51 o 
  -5  -4  12       47.46       30.82     35.09 o 
  -4  -4  12      240.62      186.38     55.22 o 
  -3  -4  12      403.19      390.25     74.91 o 
  -2  -4  12      334.57      306.57     65.12 o 
  -1  -4  12        1.08       15.13     30.99 o 
   0  -4  12       97.29       45.43     49.97 o 
   1  -4  12       85.86      120.56     63.25 o 
   2  -4  12      634.34      471.41    106.58 o 
   3  -4  12       17.23       -8.39     32.50 o 
   4  -4  12     1064.61     1206.30    143.27 o 
   5  -4  12      145.42       85.96     55.91 o 
   6  -4  12        3.79      -12.93     37.04 o 
   7  -4  12       28.53       63.25     52.77 o 
   8  -4  12       43.35       58.01     49.62 o 
   9  -4  12       44.65       33.90     52.07 o 
  10  -4  12        6.00       24.30     36.06 o 
  -7  -3  12       94.68       33.55     66.40 o 
  -6  -3  12       97.16      112.52     67.79 o 
  -5  -3  12       45.23       48.68     37.76 o 
  -4  -3  12        8.33        7.14     30.00 o 
  -3  -3  12      119.04       84.42     51.89 o 
  -2  -3  12        3.07       22.07     30.26 o 
  -1  -3  12      178.10      254.22     60.06 o 
   0  -3  12        0.09       47.53     47.87 o 
   1  -3  12        9.00       -7.34     44.03 o 
   2  -3  12      443.95      383.35     94.70 o 
   3  -3  12       32.58       44.38     42.98 o 
   4  -3  12        2.44       11.88     36.34 o 
   5  -3  12      249.50      190.80     71.99 o 
   6  -3  12      141.93      282.01     84.22 o 
   7  -3  12       83.18       60.80     46.13 o 
   8  -3  12      107.57      153.72     52.62 o 
   9  -3  12       77.64      147.59     50.77 o 
  10  -3  12        1.38      -29.03     29.03 o 
  11  -3  12       68.86       84.92     75.13 o 
  -8  -2  12       79.35       32.50     56.26 o 
  -7  -2  12       75.60       39.84     56.26 o 
  -6  -2  12       94.75       76.76     43.22 o 
  -5  -2  12      189.10      178.83     56.64 o 
  -4  -2  12      166.77      168.63     54.18 o 
  -3  -2  12      278.38      341.51     67.79 o 
  -2  -2  12       16.44       15.84     29.40 o 
  -1  -2  12     1149.65     1279.84    146.24 o 
   0  -2  12      116.95       88.41     57.66 o 
   1  -2  12       83.05       89.46     54.16 o 
   2  -2  12      559.49      462.32    102.04 o 
   3  -2  12      665.55      858.25    136.98 o 
   4  -2  12       98.74       79.33     50.67 o 
   5  -2  12      219.02      216.26     51.47 o 
   6  -2  12       16.37       51.48     32.15 o 
   7  -2  12      232.20      265.58     59.05 o 
   8  -2  12       33.66       46.11     35.76 o 
   9  -2  12       12.07       38.23     32.56 o 
  10  -2  12       11.61       10.83     55.56 o 
  11  -2  12        2.64      -39.84     46.83 o 
  -8  -1  12       85.97       80.72     68.49 o 
  -7  -1  12        1.34      -13.49     29.80 o 
  -6  -1  12      172.60      185.68     58.19 o 
  -5  -1  12      158.57       96.70     43.98 o 
  -4  -1  12      303.76      335.68     69.15 o 
  -3  -1  12      488.40      477.02     77.61 o 
  -2  -1  12        5.26        7.25     27.24 o 
  -1  -1  12      258.95      260.99     58.36 o 
   0  -1  12        2.99       68.84     55.91 o 
   1  -1  12      664.33      631.46    115.67 o 
   2  -1  12       10.51       16.77     35.64 o 
   3  -1  12      426.75      194.12    208.80 o 
   4  -1  12      365.69      329.32     56.60 o 
   5  -1  12       58.06       63.95     32.83 o 
   6  -1  12       12.61       11.37     26.22 o 
   7  -1  12      337.67      374.24     66.27 o 
   8  -1  12      221.01      287.23     83.34 o 
   9  -1  12        0.39        2.55     30.88 o 
  10  -1  12       47.27       44.38     61.15 o 
  11  -1  12        2.71        7.69     52.07 o 
  -9   0  12       78.19       25.86     55.91 o 
  -8   0  12        8.14       10.48     55.56 o 
  -7   0  12      334.94      244.71     66.40 o 
  -6   0  12      118.29      104.92     46.26 o 
  -5   0  12       11.24       -5.20     29.29 o 
  -4   0  12        0.28       16.63     26.77 o 
  -3   0  12      464.41      447.36     74.61 o 
  -2   0  12       56.23       48.87     30.72 o 
  -1   0  12      387.57      465.51     73.68 o 
   0   0  12      507.34      436.81     99.94 o 
   1   0  12      726.60      775.08    127.55 o 
   2   0  12        1.19      -19.22     24.81 o 
   3   0  12      196.45       96.17     84.92 o 
   4   0  12      437.98      566.01     74.61 o 
   5   0  12      397.70      406.43     69.19 o 
   6   0  12      131.25      135.02     42.45 o 
   7   0  12      211.21      276.71     57.96 o 
   8   0  12      122.02      127.93     44.23 o 
   9   0  12       50.00       78.28     69.19 o 
  10   0  12       16.48       40.19     56.26 o 
  11   0  12       69.86       54.51     62.55 o 
  12   0  12        2.66       -1.05     44.73 o 
  -9   1  12       80.01       35.29     46.83 o 
  -8   1  12       32.93       70.59     61.50 o 
  -7   1  12       21.17       20.74     33.66 o 
  -6   1  12      322.31      310.74     68.36 o 
  -5   1  12       10.23       47.00     32.99 o 
  -4   1  12      166.36      123.39     43.11 o 
  -3   1  12      290.99      272.76     67.09 o 
  -2   1  12     1712.96     1518.21    108.83 o 
  -1   1  12      231.07      290.39     85.96 o 
   0   1  12      528.47      523.13    105.18 o 
   1   1  12       75.74      112.87     51.02 o 
   2   1  12      250.39      269.43     71.29 o 
   3   1  12      117.75       78.06     66.92 o 
   4   1  12     1093.21     1130.78     84.73 o 
   5   1  12      567.47      560.28     90.68 o 
   6   1  12        3.80       -1.07     22.96 o 
   7   1  12      176.38      197.04     49.47 o 
   8   1  12      232.82      145.73     58.53 o 
   9   1  12      152.16      200.23     78.98 o 
  10   1  12       78.61       37.74     56.61 o 
  11   1  12       16.50       11.18     52.07 o 
  12   1  12       43.21       59.06     60.45 o 
  -8   2  12       51.43       78.68     44.33 o 
  -7   2  12       31.83       10.38     33.47 o 
  -6   2  12        6.20       13.03     30.57 o 
  -5   2  12      119.83      160.04     50.70 o 
  -4   2  12      346.21      337.46     67.08 o 
  -3   2  12       11.63       18.68     27.10 o 
  -2   2  12        6.43        1.42     25.45 o 
  -1   2  12      302.74      367.97     91.21 o 
   0   2  12      672.49      611.54    112.17 o 
   1   2  12      194.42      282.36     77.23 o 
   2   2  12     1467.76     1558.89    144.67 o 
   3   2  12      141.99       70.89     71.81 o 
   4   2  12       10.53       28.39     27.18 o 
   5   2  12       24.50       53.28     29.19 o 
   6   2  12      758.66      794.82     87.07 o 
   7   2  12       46.47       51.02     30.39 o 
   8   2  12       67.79       27.96     44.38 o 
   9   2  12      136.21      135.59     74.08 o 
  10   2  12       88.08      105.88     65.70 o 
  11   2  12       26.34       37.74     60.45 o 
  12   2  12        1.82       18.87     50.32 o 
  -8   3  12        5.45      -35.99     42.98 o 
  -7   3  12       88.81      143.69     52.47 o 
  -6   3  12       62.38       64.89     38.62 o 
  -5   3  12        2.28        4.17     26.70 o 
  -4   3  12      139.82      176.19     50.36 o 
  -3   3  12      260.08      200.20     50.90 o 
  -2   3  12      490.82      485.84     71.80 o 
  -1   3  12     1227.38     1158.77    131.74 o 
   0   3  12     2938.21     2844.17    199.54 o 
   1   3  12      109.69       97.50     48.92 o 
   2   3  12       50.08       52.42     39.49 o 
   3   3  12      365.81      266.95    127.37 o 
   4   3  12      515.68      587.45     70.92 o 
   5   3  12       72.74       84.54     31.50 o 
   6   3  12       54.03       64.76     30.37 o 
   7   3  12       43.67       73.45     34.93 o 
   8   3  12        0.89       17.82     39.84 o 
   9   3  12       77.92       77.23     58.01 o 
  10   3  12      627.61      571.00    132.79 o 
  11   3  12       85.05        3.49     51.72 o 
  12   3  12       23.25       56.61     57.31 o 
  -9   4  12       29.83       22.71     58.01 o 
  -8   4  12        7.21      -14.33     43.33 o 
  -7   4  12      149.56      165.99     85.27 o 
  -6   4  12       95.72      118.11     69.89 o 
  -5   4  12       87.68      101.55     47.53 o 
  -4   4  12       11.66       34.67     29.90 o 
  -3   4  12      371.60      410.36     69.69 o 
  -2   4  12      307.71      217.36     75.13 o 
  -1   4  12      855.76      934.08    141.18 o 
   0   4  12     1169.50     1129.77    127.90 o 
   1   4  12     1585.66     1511.02    145.37 o 
   2   4  12     1759.34     1800.36    154.46 o 
   3   4  12      324.62      317.36     61.68 o 
   4   4  12     1061.04      998.63    163.89 o 
   5   4  12      309.91      332.13     55.67 o 
   6   4  12      251.71      191.02     49.10 o 
   7   4  12       72.38      127.55     61.50 o 
   8   4  12      584.81      531.86    118.11 o 
   9   4  12       28.84       27.96     44.38 o 
  10   4  12      267.74      207.22     87.01 o 
  11   4  12      291.72      174.72     77.23 o 
  12   4  12       58.11       51.02     57.66 o 
  -8   5  12       20.78       48.92     51.72 o 
  -7   5  12       11.12       48.57     49.97 o 
  -6   5  12      217.78      121.61     74.43 o 
  -5   5  12      240.50      254.40     87.36 o 
  -4   5  12       82.14       91.91     59.41 o 
  -3   5  12       64.76       61.99     34.03 o 
  -2   5  12       59.62       52.42     47.53 o 
  -1   5  12        8.18       41.93     39.14 o 
   0   5  12      485.18      502.86    103.44 o 
   1   5  12      733.22      977.76    140.13 o 
   2   5  12     1164.96     1106.71    120.56 o 
   3   5  12      498.99      541.64     67.68 o 
   4   5  12       25.57       28.13     26.16 o 
   5   5  12     2445.15     2328.09    306.29 o 
   6   5  12       49.57       14.21     25.67 o 
   7   5  12       49.37       58.36     44.38 o 
   8   5  12      383.02      412.70    105.18 o 
   9   5  12      307.70      373.21    102.39 o 
  10   5  12       22.28       13.98     51.72 o 
  11   5  12      125.44      133.84     70.94 o 
  12   5  12       19.70       40.89     56.26 o 
  -8   6  12       74.14      117.07     70.24 o 
  -7   6  12        1.32        4.89     44.73 o 
  -6   6  12        1.11      -13.28     41.93 o 
  -5   6  12      197.72      199.54     87.36 o 
  -4   6  12      146.59      124.75     68.14 o 
  -3   6  12       24.25       16.07     36.34 o 
  -2   6  12      925.68      891.80    144.67 o 
  -1   6  12      514.71      565.41    113.92 o 
   0   6  12      108.89       89.81     51.37 o 
   1   6  12       71.09      124.40     56.61 o 
   2   6  12      331.07      120.71    160.75 o 
   3   6  12      135.93      186.25     46.26 o 
   4   6  12       63.79       90.98     34.18 o 
   5   6  12     1546.66     1394.64     99.59 o 
   6   6  12       42.90       95.05     56.26 o 
   7   6  12      234.03      226.79     77.93 o 
   8   6  12       83.90       77.58     60.45 o 
   9   6  12      210.74      220.15     91.21 o 
  10   6  12       88.89      111.12     70.94 o 
  11   6  12       28.85        4.89     49.62 o 
  12   6  12        3.10       29.70     50.67 o 
  -8   7  12       18.90       70.94     53.47 o 
  -7   7  12       52.07       52.07     53.82 o 
  -6   7  12        0.37       50.32     53.12 o 
  -5   7  12       77.68      117.76     73.73 o 
  -4   7  12        2.60       -1.40     40.54 o 
  -3   7  12        1.60       29.35     35.99 o 
  -2   7  12      107.34       93.65     53.12 o 
  -1   7  12       57.61       43.33     43.68 o 
   0   7  12      337.80      431.57     98.20 o 
   1   7  12        0.42      -10.48     27.26 o 
   2   7  12       36.31       31.82     27.61 o 
   3   7  12       22.00       48.71     29.71 o 
   4   7  12      783.59      921.98     77.56 o 
   5   7  12      722.08      673.65     79.04 o 
   6   7  12      293.13      326.04     90.16 o 
   7   7  12      573.43      538.50    114.97 o 
   8   7  12        0.04       12.93     45.78 o 
   9   7  12      172.66      144.32     73.73 o 
  10   7  12      110.80       52.07     56.61 o 
  11   7  12        2.49        9.09     47.87 o 
  -7   8  12        3.39       38.79     58.36 o 
  -6   8  12       71.98       81.77     67.79 o 
  -5   8  12      108.27      147.47     71.99 o 
  -4   8  12      187.39      141.18     72.69 o 
  -3   8  12      331.94      233.43     79.33 o 
  -2   8  12        7.56       -3.84     31.45 o 
  -1   8  12      345.79      266.63     82.12 o 
   0   8  12      704.39      676.18    121.61 o 
   1   8  12      226.69      301.92     79.67 o 
   2   8  12        0.60       13.21     22.59 o 
   3   8  12      291.53      302.35     54.62 o 
   4   8  12       15.38       30.23     33.02 o 
   5   8  12      171.08      130.00     64.65 o 
   6   8  12      378.99      411.65    100.99 o 
   7   8  12      124.34      231.68     84.92 o 
   8   8  12      333.33      326.04    100.64 o 
   9   8  12        0.18       -3.49     51.02 o 
  10   8  12       80.88       33.20     61.50 o 
  11   8  12        1.16       -8.74     53.82 o 
  -7   9  12        7.22      -11.18     43.33 o 
  -6   9  12      173.63      168.43     74.43 o 
  -5   9  12       27.38       19.57     51.72 o 
  -4   9  12        0.22      -24.81     32.15 o 
  -3   9  12      460.98      381.25    107.98 o 
  -2   9  12      717.29      731.05    138.38 o 
  -1   9  12       60.46       30.40     42.63 o 
   0   9  12      203.42      146.07     61.85 o 
   1   9  12      350.70      353.64     87.36 o 
   2   9  12      389.25      429.43     65.10 o 
   3   9  12      248.17      283.82     61.50 o 
   4   9  12      227.88      403.61     97.50 o 
   5   9  12      198.05      226.79     81.77 o 
   6   9  12      128.01      203.73     80.37 o 
   7   9  12       45.48       63.60     58.01 o 
   8   9  12      246.25      227.14     88.76 o 
   9   9  12       36.56       56.61     65.70 o 
  10   9  12        0.89        3.15     48.22 o 
  11   9  12        1.28       51.37     57.31 o 
  -6  10  12       27.52       -3.49     45.78 o 
  -5  10  12       22.53       14.33     51.02 o 
  -4  10  12       40.28       62.20     53.12 o 
  -3  10  12       54.95       53.82     47.53 o 
  -2  10  12      392.71      311.36     91.91 o 
  -1  10  12      936.38      911.01    154.81 o 
   0  10  12      340.24      353.64     92.95 o 
   1  10  12        3.23        9.78     39.84 o 
   2  10  12      254.08      243.35     52.74 o 
   3  10  12      100.17      124.21     43.38 o 
   4  10  12       48.02        0.35     43.33 o 
   5  10  12      139.04      148.17     68.84 o 
   6  10  12      243.77      276.07     97.50 o 
   7  10  12       11.21       25.86     60.11 o 
   8  10  12      267.34      222.60     94.35 o 
   9  10  12      108.95      157.60     82.82 o 
  10  10  12      134.15       78.28     63.60 o 
  -5  11  12       61.45       61.85     59.41 o 
  -4  11  12      195.97      218.06     90.86 o 
  -3  11  12        2.65       46.48     51.37 o 
  -2  11  12      159.34      147.82     68.49 o 
  -1  11  12      691.02      638.09    130.00 o 
   0  11  12      126.98       90.86     51.37 o 
   1  11  12       36.64       25.51     38.44 o 
   2  11  12      210.10      179.25     47.46 o 
   3  11  12      254.72      364.48    101.34 o 
   4  11  12        1.07       18.17     48.57 o 
   5  11  12      168.55      205.13     83.52 o 
   6  11  12      254.64      248.11     96.80 o 
   7  11  12       10.37      -33.55     43.68 o 
   8  11  12        9.59      -36.34     48.22 o 
   9  11  12      193.64      169.83     79.33 o 
  10  11  12      134.37       86.66     68.84 o 
  -5  12  12        9.64       28.31     41.93 o 
  -4  12  12       63.01       27.96     60.45 o 
  -3  12  12       59.94       33.55     50.32 o 
  -2  12  12       32.88       -6.99     40.54 o 
  -1  12  12       60.66       70.94     56.61 o 
   0  12  12      395.58      381.95    101.34 o 
   1  12  12      236.05      220.85     71.99 o 
   2  12  12       49.79       46.53     36.80 o 
   3  12  12      157.10      127.55     68.49 o 
   4  12  12       56.12      109.73     63.60 o 
   5  12  12      263.32      229.59     87.71 o 
   6  12  12      155.81       76.18     61.85 o 
   7  12  12       52.38       64.65     66.40 o 
   8  12  12       10.20       40.19     59.41 o 
   9  12  12        9.98      -42.63     44.73 o 
  -4  13  12        5.51       13.28     49.97 o 
  -3  13  12      353.21      316.25    104.83 o 
  -2  13  12       28.51       42.63     52.42 o 
  -1  13  12        5.12       -1.75     41.58 o 
   0  13  12       34.02       44.73     53.82 o 
   1  13  12       74.29       62.20     49.97 o 
   2  13  12       43.78       56.61     53.12 o 
   3  13  12      228.83      186.26     76.18 o 
   4  13  12      599.84      570.65    128.60 o 
   5  13  12      474.36      388.94    111.12 o 
   6  13  12       17.59       35.29     63.60 o 
   7  13  12       13.93       37.74     60.45 o 
   8  13  12       52.13      160.05     76.18 o 
  -3  14  12        0.93        2.80     46.13 o 
  -2  14  12        1.38      -13.28     46.48 o 
  -1  14  12       41.49       -1.05     44.38 o 
   0  14  12        5.44      -22.02     43.33 o 
   2  14  12       30.61       46.13     51.02 o 
   3  14  12        0.23       17.82     48.57 o 
   4  14  12      149.61      111.47     70.94 o 
   5  14  12      357.12      345.95    107.98 o 
   6  14  12      407.44      443.80    114.97 o 
   7  14  12       12.57       12.93     54.51 o 
  -2  15  12       23.11       18.87     43.68 o 
  -1  15  12       22.64       78.98     62.55 o 
   0  15  12       38.77       59.06     53.47 o 
   2  15  12      124.60      198.49     82.47 o 
   3  15  12       79.59       54.51     58.36 o 
   4  15  12       16.80      -25.51     48.92 o 
   5  15  12       53.76      116.37     70.24 o 
   6  15  12       91.40       33.90     57.66 o 
  -1  16  12       15.84      -24.11     39.49 o 
   2  16  12       18.82       24.11     52.07 o 
   3  16  12      147.62      121.61     63.60 o 
   4  16  12       63.01       72.34     50.67 o 
  -1 -10  13       12.43       83.87     61.50 o 
   0 -10  13        3.32       40.54     55.56 o 
   1 -10  13        0.45       89.11     59.76 o 
   2 -10  13       11.90       -9.09     47.53 o 
   3 -10  13       20.32       15.73     44.73 o 
  -2  -9  13       19.52       31.45     32.86 o 
  -1  -9  13       28.62       29.35     53.82 o 
   0  -9  13        0.63      -20.27     61.85 o 
   1  -9  13        1.86       32.15     47.53 o 
   2  -9  13       68.76       73.38     55.56 o 
   3  -9  13        1.85       31.45     48.92 o 
   4  -9  13       39.26       44.03     53.47 o 
   5  -9  13        3.34       44.73     49.62 o 
  -3  -8  13      143.04      156.03     50.71 o 
  -2  -8  13       28.13       -0.86     60.11 o 
  -1  -8  13       71.78       34.94     52.42 o 
   0  -8  13      112.85      185.56     78.63 o 
   1  -8  13       49.43      136.63     76.18 o 
   2  -8  13       75.46       64.30     59.41 o 
   3  -8  13      199.78      210.72     85.96 o 
   4  -8  13       43.91       88.06     57.66 o 
   5  -8  13        0.25       19.57     51.72 o 
   6  -8  13       13.31       44.38     60.80 o 
   7  -8  13        6.42       26.21     51.37 o 
  -4  -7  13       57.25       74.08     55.91 o 
  -3  -7  13      314.04      307.72     73.34 o 
  -2  -7  13      251.49      211.03     60.99 o 
  -1  -7  13       10.30       63.95     61.15 o 
   1  -7  13      146.24      127.55     75.13 o 
   2  -7  13       14.16       -6.64     43.68 o 
   3  -7  13       20.26       65.00     56.96 o 
   4  -7  13      153.79      189.05     85.27 o 
   5  -7  13       46.29        5.59     39.14 o 
   6  -7  13        1.23      -20.97     45.43 o 
   7  -7  13       17.55       20.97     51.02 o 
   8  -7  13       82.96      128.95     76.18 o 
  -5  -6  13        2.97      -11.53     42.63 o 
  -4  -6  13       25.42       43.41     35.40 o 
  -3  -6  13        3.36       43.68     37.51 o 
  -2  -6  13       28.74       40.01     38.93 o 
  -1  -6  13       65.07      108.33     63.60 o 
   0  -6  13       17.53       -2.80     40.89 o 
   1  -6  13      139.82      131.39     69.89 o 
   2  -6  13      327.18      347.35    103.79 o 
   3  -6  13      499.09      380.20    106.93 o 
   4  -6  13        0.66       16.07     47.53 o 
   5  -6  13       45.66       56.96     49.97 o 
   6  -6  13        4.32      -32.50     32.50 o 
   7  -6  13       18.41       95.75     61.15 o 
   8  -6  13       30.69      131.74     68.84 o 
   9  -6  13       15.47       13.98     51.02 o 
  -5  -5  13       41.49       39.84     50.67 o 
  -4  -5  13       17.04       12.34     34.55 o 
  -3  -5  13        0.61       -6.54     31.63 o 
  -2  -5  13       96.02       73.90     41.14 o 
  -1  -5  13      139.21      137.68     67.44 o 
   0  -5  13       15.27       25.86     48.57 o 
   1  -5  13      450.49      436.11    112.52 o 
   2  -5  13      308.80      286.90     92.60 o 
   3  -5  13      416.66      383.70    104.83 o 
   4  -5  13      234.18      258.59     87.01 o 
   5  -5  13      111.43      170.88     80.02 o 
   6  -5  13      182.44      284.45     91.56 o 
   7  -5  13        2.69        7.69     40.89 o 
   8  -5  13        2.60       13.98     47.18 o 
   9  -5  13       13.46      106.58     66.40 o 
  10  -5  13        7.86       10.68     33.51 o 
  -6  -4  13       17.04       69.19     68.14 o 
  -5  -4  13       16.71       32.01     61.85 o 
  -4  -4  13       59.47      109.35     45.17 o 
  -3  -4  13       84.90       53.18     39.63 o 
  -2  -4  13        5.55       10.83     30.15 o 
  -1  -4  13        1.51       46.48     47.53 o 
   0  -4  13      183.37      169.13     75.13 o 
   1  -4  13       20.97      -15.73     40.89 o 
   2  -4  13       28.76       17.82     47.18 o 
   3  -4  13      279.11      387.19    100.64 o 
   4  -4  13       89.95      113.92     58.36 o 
   5  -4  13       10.80       78.63     53.82 o 
   6  -4  13      221.69      215.26     81.42 o 
   7  -4  13       77.84      114.97     65.70 o 
   8  -4  13        8.80        7.34     43.33 o 
   9  -4  13        0.42       16.76     38.15 o 
  10  -4  13        9.08       52.23     40.74 o 
  -6  -3  13       13.72       15.38     48.57 o 
  -5  -3  13        2.74       -9.37     30.73 o 
  -4  -3  13       41.65       29.49     36.34 o 
  -3  -3  13     1354.11     1084.63    121.94 o 
  -2  -3  13       14.99       17.10     33.53 o 
  -1  -3  13       22.08        8.33     28.10 o 
   0  -3  13       11.73       36.34     46.48 o 
   1  -3  13       21.73       31.80     47.18 o 
   2  -3  13      256.97      144.67     72.69 o 
   3  -3  13      409.30      412.35    103.79 o 
   4  -3  13      127.24      131.39     65.35 o 
   5  -3  13       15.83       29.00     44.38 o 
   6  -3  13       26.29       14.68     34.60 o 
   7  -3  13       68.10      147.74     48.42 o 
   8  -3  13      343.32      359.94     72.57 o 
   9  -3  13       36.10       11.18     35.18 o 
  10  -3  13        4.51       -0.97     32.74 o 
  -7  -2  13        0.35        8.74     49.97 o 
  -6  -2  13       21.55       28.60     35.10 o 
  -5  -2  13        0.86       31.42     34.33 o 
  -4  -2  13       20.24       15.77     34.66 o 
  -3  -2  13      608.09      562.16     89.91 o 
  -2  -2  13      319.51      311.86     68.17 o
[truncated: 70,952 more chars]
